# Supplementary material for: Bis[μ-1,2-bis­(1H-imidazol-1-ylmeth­yl)benzene-κ2 N 3:N 3′]disilver(I) bis­(4-carb­oxy­naphthalene-1-carboxyl­ate) tetra­hydrate
Source: Acta Crystallogr Sect E Struct Rep Online. 2011 May 25;67(Pt 6):m802. doi: 10.1107/S1600536811018691 (PMC3120420; doi:10.1107/S1600536811018691)
Supplement: Supplementary file 1 [file e-67-0m802-sup1.cif]

##############################################################################
#                                                                            #
# This CIF contains the data in a paper accepted for publication in          #
# Acta Crystallographica Section E. It conforms to the requirements of       #
# Notes for Authors for Acta Crystallographica Section E, and has been       #
# peer reviewed under the auspices of the IUCr Commission on Journals.       #
#                                                                            #
# Full details of the Crystallographic Information File format               #
# are given in the paper "The Crystallographic Information File (CIF):       #
# a New Standard Archive File for Crystallography" by S. R. Hall, F. H.      #
# Allen and I. D. Brown [Acta Cryst. (1991), A47, 655-685].                  #
#                                                                            #
# The current version of the core CIF dictionary is obtainable from          #
# ftp://ftp.iucr.org/pub/cif_core.dic.                                       #
#                                                                            #
# Software is freely available for graphical display of the structure(s)     #
# in this CIF. For information consult the CIF software page                 #
# http://www.iucr.org/resources/cif/software.                                #
#                                                                            #
# This file may be used for bona fide research purposes within the           #
# scientific community so long as proper attribution is given to the journal # 
# article from which it was obtained.                                        #
#                                                                            #
##############################################################################
data_global
_audit_creation_method     'SHELXL97'
_journal_date_recd_electronic     2011-04-18
_journal_date_accepted     2011-05-17
_journal_name_full     'Acta Crystallographica, Section E'
_journal_year     2011
_journal_volume     67
_journal_issue      6
_journal_page_first     m802
_journal_page_last     m802
_journal_paper_category     QM
_journal_coeditor_code     RZ2589
_publ_contact_author_name     'Professor Yan Yang'
_publ_contact_author_address
;
Department of Chemistry
Tonghua Normal University
Tonghua 134001,
People's Republic of China
;
_publ_contact_author_email     yangyantonghua@yahoo.com.cn
_publ_contact_author_fax     ?
_publ_contact_author_phone     ?
_publ_section_title
;\
Bis[\m-1,2-bis(1<i>H</i>-imidazol-1-ylmethyl)benzene-\k^2^<i>N</i>^3^:\
<i>N</i>^3'^]disilver(I) bis(4-carboxynaphthalene-1-carboxylate)
tetrahydrate
;
loop_
    _publ_author_name
    _publ_author_address
    'Yan Yang'
;
Department of Chemistry
Tonghua Normal University
Tonghua 134001,
People's Republic of China
;
    'Guohui Yuan'
;
School of Chemical Engineering and Technology,
Harbin Institute of Technology,
Harbin 150001,
People's Republic of China
;
data_I
_audit_creation_method     SHELXL-97
_chemical_name_systematic
;
Bis[\m-1,2-bis(1<i>H</i>-imidazol-1-ylmethyl)benzene-
\k^2^<i>N</i>^3^:<i>N</i>^3'^]disilver(I)
bis(4-carboxynaphthalene-1-carboxylate) tetrahydrate
;
_chemical_name_common     ?
_chemical_formula_moiety     'C28 H28 Ag2 N8 2+, 2(C12 H7 O4 -), 4(H2 O)'
_chemical_formula_sum     'C52 H50 Ag2 N8 O12'
_chemical_formula_iupac     '[Ag2 (C14 H14 N4)2] (C12 H7 O4)2, 4H2 O'
_chemical_formula_weight     1194.74
_chemical_melting_point     ?
_symmetry_cell_setting     triclinic
_symmetry_space_group_name_H-M     'P -1'
_symmetry_space_group_name_Hall     '-P 1'
loop_
    _symmetry_equiv_pos_as_xyz
    'x, y, z'
    '-x, -y, -z'
_cell_length_a     9.6644(5)
_cell_length_b     11.3769(12)
_cell_length_c     11.8255(5)
_cell_angle_alpha     109.376(8)
_cell_angle_beta     95.783(3)
_cell_angle_gamma     94.442(4)
_cell_volume     1211.79(15)
_cell_formula_units_Z     1
_cell_measurement_reflns_used     4904
_cell_measurement_theta_min     1.84
_cell_measurement_theta_max     26.37
_cell_measurement_temperature     293(2)
_exptl_crystal_description     block
_exptl_crystal_colour     'pale yellow'
_exptl_crystal_size_max     0.15
_exptl_crystal_size_mid     0.12
_exptl_crystal_size_min     0.11
_exptl_crystal_density_diffrn     1.637
_exptl_crystal_density_meas     ?
_exptl_crystal_density_method     'not measured'
_exptl_crystal_F_000     608
_exptl_absorpt_coefficient_mu     0.883
_exptl_absorpt_correction_type     multi-scan
_exptl_absorpt_process_details     '(SADABS; Bruker, 1999)'
_exptl_absorpt_correction_T_min     0.35
_exptl_absorpt_correction_T_max     0.59
_exptl_special_details
;
;
_diffrn_ambient_temperature     293(2)
_diffrn_radiation_type     MoK\a
_diffrn_radiation_wavelength     0.71073
_diffrn_radiation_source     'fine-focus sealed tube'
_diffrn_radiation_monochromator     graphite
_diffrn_measurement_device_type     'Bruker APEX'
_diffrn_measurement_method     '\f and \w'
_diffrn_detector_area_resol_mean     ?
_diffrn_reflns_number     8572
_diffrn_reflns_av_R_equivalents     0.0230
_diffrn_reflns_av_sigmaI/netI     0.0446
_diffrn_reflns_theta_min     1.84
_diffrn_reflns_theta_max     26.37
_diffrn_reflns_theta_full     25.00
_diffrn_measured_fraction_theta_max     0.992
_diffrn_measured_fraction_theta_full     0.997
_diffrn_reflns_limit_h_min     -11
_diffrn_reflns_limit_h_max     12
_diffrn_reflns_limit_k_min     -14
_diffrn_reflns_limit_k_max     12
_diffrn_reflns_limit_l_min     -14
_diffrn_reflns_limit_l_max     11
_diffrn_standards_number     0
_diffrn_standards_interval_count     0
_diffrn_standards_interval_time     0
_diffrn_standards_decay_%     0
_refine_special_details
;
 Refinement of F^2^ against ALL reflections.  The weighted R-factor wR and
 goodness of fit S are based on F^2^, conventional R-factors R are based
 on F, with F set to zero for negative F^2^. The threshold expression of
 F^2^ > 2sigma(F^2^) is used only for calculating R-factors(gt) etc. and is
 not relevant to the choice of reflections for refinement.  R-factors based
 on F^2^ are statistically about twice as large as those based on F, and R-
 factors based on ALL data will be even larger.
;
_reflns_number_total     4904
_reflns_number_gt     3384
_reflns_threshold_expression     I>2\s(I)
_refine_ls_structure_factor_coef     Fsqd
_refine_ls_matrix_type     full
_refine_ls_R_factor_all     0.0466
_refine_ls_R_factor_gt     0.0290
_refine_ls_wR_factor_gt     0.0665
_refine_ls_wR_factor_ref     0.0694
_refine_ls_goodness_of_fit_ref     0.889
_refine_ls_restrained_S_all     0.889
_refine_ls_number_reflns     4904
_refine_ls_number_parameters     346
_refine_ls_number_restraints     6
_refine_ls_hydrogen_treatment     mixed
_refine_ls_weighting_scheme     calc
_refine_ls_weighting_details
         'calc w=1/[\s^2^(Fo^2^)+(0.0385P)^2^+0.0000P] where P=(Fo^2^+2Fc^2^)/3'
_atom_sites_solution_hydrogens     geom
_atom_sites_solution_primary     direct
_atom_sites_solution_secondary     difmap
_refine_ls_shift/su_max     0.001
_refine_ls_shift/su_mean     0.000
_refine_diff_density_max     0.296
_refine_diff_density_min     -0.430
_refine_ls_extinction_method     none
_refine_ls_extinction_coef     ?
loop_
    _atom_type_symbol
    _atom_type_description
    _atom_type_scat_dispersion_real
    _atom_type_scat_dispersion_imag
    _atom_type_scat_source
    'C' 'C' 0.0033 0.0016
                         'International Tables Vol C Tables 4.2.6.8 and 6.1.1.4'
    'H' 'H' 0.0000 0.0000
                         'International Tables Vol C Tables 4.2.6.8 and 6.1.1.4'
    'O' 'O' 0.0106 0.0060
                         'International Tables Vol C Tables 4.2.6.8 and 6.1.1.4'
    'Ag' 'Ag' -0.8971 1.1015
                         'International Tables Vol C Tables 4.2.6.8 and 6.1.1.4'
    'N' 'N' 0.0061 0.0033
                         'International Tables Vol C Tables 4.2.6.8 and 6.1.1.4'
_computing_data_collection     'SMART (Bruker, 1997)'
_computing_cell_refinement     'SAINT (Bruker, 1999)'
_computing_data_reduction     'SAINT (Bruker, 1999)'
_computing_structure_solution     'SHELXS97 (Sheldrick, 2008)'
_computing_structure_refinement     'SHELXL97 (Sheldrick, 2008)'
_computing_molecular_graphics     'SHELXTL (Sheldrick, 2008)'
_computing_publication_material     'SHELXL97 (Sheldrick, 2008)'
loop_
    _atom_site_type_symbol
    _atom_site_label
    _atom_site_fract_x
    _atom_site_fract_y
    _atom_site_fract_z
    _atom_site_U_iso_or_equiv
    _atom_site_adp_type
    _atom_site_calc_flag
    _atom_site_refinement_flags
    _atom_site_occupancy
    _atom_site_symmetry_multiplicity
    _atom_site_disorder_assembly
    _atom_site_disorder_group
    C C1 0.6791(3) -0.0550(2) 0.0091(2) 0.0501(6) Uani d . 1 1 . .
    H H1 0.6710 -0.1140 -0.0684 0.060 Uiso calc R 1 1 . .
    C C2 0.6045(3) -0.0634(2) 0.0974(2) 0.0458(6) Uani d . 1 1 . .
    H H2 0.5361 -0.1279 0.0919 0.055 Uiso calc R 1 1 . .
    C C3 0.7469(2) 0.1091(2) 0.1643(2) 0.0424(6) Uani d . 1 1 . .
    H H3 0.7937 0.1857 0.2157 0.051 Uiso calc R 1 1 . .
    C C4 0.5997(3) 0.0755(2) 0.3151(2) 0.0442(6) Uani d . 1 1 . .
    H H4A 0.5347 0.1374 0.3205 0.053 Uiso calc R 1 1 . .
    H H4B 0.6790 0.1137 0.3774 0.053 Uiso calc R 1 1 . .
    C C5 0.5284(2) -0.0355(2) 0.33815(18) 0.0341(5) Uani d . 1 1 . .
    C C6 0.3839(2) -0.0568(2) 0.3188(2) 0.0434(6) Uani d . 1 1 . .
    H H6 0.3335 -0.0034 0.2905 0.052 Uiso calc R 1 1 . .
    C C7 0.3121(2) -0.1558(3) 0.3405(2) 0.0479(6) Uani d . 1 1 . .
    H H7 0.2147 -0.1685 0.3266 0.058 Uiso calc R 1 1 . .
    C C8 0.3846(3) -0.2340(2) 0.3823(2) 0.0460(6) Uani d . 1 1 . .
    H H8 0.3371 -0.3008 0.3968 0.055 Uiso calc R 1 1 . .
    C C9 0.5289(3) -0.2138(2) 0.4032(2) 0.0420(6) Uani d . 1 1 . .
    H H9 0.5780 -0.2673 0.4324 0.050 Uiso calc R 1 1 . .
    C C10 0.6025(2) -0.1153(2) 0.38161(18) 0.0329(5) Uani d . 1 1 . .
    C C11 0.7610(2) -0.0995(2) 0.4061(2) 0.0443(6) Uani d . 1 1 . .
    H H11A 0.7950 -0.0110 0.4437 0.053 Uiso calc R 1 1 . .
    H H11B 0.7903 -0.1418 0.4618 0.053 Uiso calc R 1 1 . .
    C C12 0.9213(2) -0.0917(2) 0.2549(2) 0.0402(6) Uani d . 1 1 . .
    H H12 0.9636 -0.0104 0.2967 0.048 Uiso calc R 1 1 . .
    C C13 0.7869(2) -0.2677(2) 0.2088(2) 0.0465(6) Uani d . 1 1 . .
    H H13 0.7210 -0.3304 0.2117 0.056 Uiso calc R 1 1 . .
    C C14 0.8654(3) -0.2743(2) 0.1202(2) 0.0510(7) Uani d . 1 1 . .
    H H14 0.8624 -0.3432 0.0500 0.061 Uiso calc R 1 1 . .
    C C15 1.0338(2) 0.4758(2) 0.2815(2) 0.0376(5) Uani d . 1 1 . .
    C C16 0.87617(19) 0.45208(19) 0.27283(19) 0.0296(5) Uani d . 1 1 . .
    C C17 0.8186(2) 0.4650(2) 0.3765(2) 0.0392(6) Uani d . 1 1 . .
    H H17 0.8761 0.4916 0.4503 0.047 Uiso calc R 1 1 . .
    C C18 0.6738(2) 0.4386(2) 0.3729(2) 0.0385(5) Uani d . 1 1 . .
    H H18 0.6374 0.4426 0.4438 0.046 Uiso calc R 1 1 . .
    C C19 0.58560(19) 0.40728(19) 0.26764(19) 0.0294(5) Uani d . 1 1 . .
    C C20 0.4319(2) 0.3805(2) 0.2734(2) 0.0353(5) Uani d . 1 1 . .
    C C21 0.64007(19) 0.39844(18) 0.15716(18) 0.0255(4) Uani d . 1 1 . .
    C C22 0.78814(19) 0.41758(18) 0.16013(18) 0.0246(4) Uani d . 1 1 . .
    C C23 0.8428(2) 0.40779(19) 0.05138(19) 0.0314(5) Uani d . 1 1 . .
    H H23 0.9393 0.4196 0.0527 0.038 Uiso calc R 1 1 . .
    C C24 0.7584(2) 0.3816(2) -0.0548(2) 0.0386(5) Uani d . 1 1 . .
    H H24 0.7967 0.3765 -0.1251 0.046 Uiso calc R 1 1 . .
    C C25 0.6131(2) 0.3624(2) -0.0577(2) 0.0417(6) Uani d . 1 1 . .
    H H25 0.5551 0.3439 -0.1306 0.050 Uiso calc R 1 1 . .
    C C26 0.5555(2) 0.3705(2) 0.04427(19) 0.0357(5) Uani d . 1 1 . .
    H H26 0.4587 0.3575 0.0400 0.043 Uiso calc R 1 1 . .
    O O1 0.39354(17) 0.3166(2) 0.3301(2) 0.0755(7) Uani d . 1 1 . .
    O O2 0.35024(15) 0.43133(18) 0.21712(17) 0.0592(5) Uani d . 1 1 . .
    H H2A 0.2689 0.4124 0.2246 0.089 Uiso calc R 1 1 . .
    O O1W 1.0555(2) 0.7995(2) 0.5309(2) 0.0790(6) Uani d D 1 1 . .
    H HW11 1.053(4) 0.725(2) 0.477(3) 0.119 Uiso d D 1 1 . .
    H HW12 0.991(3) 0.788(3) 0.569(3) 0.119 Uiso d D 1 1 . .
    O O3 1.09219(15) 0.38750(17) 0.21193(16) 0.0525(4) Uani d . 1 1 . .
    O O2W 0.1287(2) 0.1769(2) 0.2855(3) 0.0908(7) Uani d D 1 1 . .
    H HW21 0.204(3) 0.224(3) 0.313(4) 0.136 Uiso d D 1 1 . .
    H HW22 0.086(4) 0.210(4) 0.237(3) 0.136 Uiso d D 1 1 . .
    O O4 1.09571(17) 0.57350(19) 0.35306(17) 0.0630(5) Uani d . 1 1 . .
    Ag Ag1 0.91046(2) 0.11314(2) -0.04497(2) 0.05935(10) Uani d . 1 1 . .
    N N1 0.64894(18) 0.04051(16) 0.19530(16) 0.0346(4) Uani d . 1 1 . .
    N N2 0.7687(2) 0.05428(19) 0.05184(18) 0.0461(5) Uani d . 1 1 . .
    N N3 0.82247(17) -0.15126(17) 0.29391(16) 0.0350(4) Uani d . 1 1 . .
    N N4 0.95103(19) -0.16342(18) 0.14922(18) 0.0443(5) Uani d . 1 1 . .
loop_
    _atom_site_aniso_label
    _atom_site_aniso_U_11
    _atom_site_aniso_U_22
    _atom_site_aniso_U_33
    _atom_site_aniso_U_12
    _atom_site_aniso_U_13
    _atom_site_aniso_U_23
    C1 0.0624(17) 0.0469(16) 0.0398(14) 0.0010(14) 0.0177(12) 0.0115(12)
    C2 0.0520(15) 0.0433(15) 0.0415(14) -0.0066(12) 0.0128(11) 0.0145(12)
    C3 0.0452(14) 0.0336(13) 0.0498(16) -0.0008(11) 0.0144(12) 0.0151(12)
    C4 0.0566(15) 0.0378(14) 0.0404(14) 0.0063(12) 0.0215(12) 0.0118(11)
    C5 0.0379(13) 0.0377(13) 0.0275(12) 0.0048(10) 0.0158(10) 0.0089(10)
    C6 0.0396(13) 0.0542(16) 0.0362(13) 0.0137(12) 0.0109(11) 0.0118(12)
    C7 0.0315(13) 0.0632(18) 0.0379(14) -0.0060(12) 0.0124(11) 0.0029(13)
    C8 0.0487(15) 0.0441(15) 0.0401(14) -0.0110(13) 0.0201(12) 0.0073(12)
    C9 0.0525(15) 0.0419(14) 0.0365(13) 0.0076(12) 0.0177(11) 0.0162(11)
    C10 0.0337(12) 0.0372(13) 0.0272(11) 0.0032(10) 0.0134(9) 0.0080(10)
    C11 0.0362(13) 0.0569(16) 0.0398(14) 0.0055(12) 0.0122(11) 0.0143(12)
    C12 0.0309(12) 0.0368(13) 0.0545(16) 0.0030(10) 0.0133(11) 0.0156(12)
    C13 0.0425(14) 0.0290(13) 0.0708(18) 0.0033(11) 0.0266(13) 0.0157(13)
    C14 0.0514(15) 0.0351(14) 0.0646(17) 0.0075(12) 0.0272(13) 0.0084(13)
    C15 0.0227(11) 0.0521(15) 0.0397(14) -0.0015(11) 0.0024(10) 0.0198(12)
    C16 0.0181(10) 0.0340(12) 0.0381(13) 0.0033(9) 0.0047(9) 0.0138(10)
    C17 0.0228(11) 0.0583(16) 0.0344(13) 0.0021(11) -0.0020(9) 0.0155(12)
    C18 0.0269(11) 0.0567(15) 0.0342(13) 0.0049(11) 0.0103(10) 0.0166(11)
    C19 0.0186(10) 0.0339(12) 0.0369(13) 0.0056(9) 0.0070(9) 0.0122(10)
    C20 0.0224(11) 0.0426(14) 0.0408(13) 0.0032(10) 0.0089(10) 0.0131(11)
    C21 0.0194(10) 0.0240(11) 0.0330(12) 0.0043(8) 0.0046(9) 0.0090(9)
    C22 0.0191(10) 0.0214(10) 0.0321(12) 0.0019(8) 0.0042(8) 0.0076(9)
    C23 0.0212(10) 0.0320(12) 0.0413(13) 0.0025(9) 0.0105(10) 0.0114(10)
    C24 0.0377(13) 0.0426(14) 0.0344(13) 0.0022(11) 0.0095(10) 0.0109(11)
    C25 0.0385(13) 0.0503(15) 0.0303(13) 0.0017(11) -0.0035(10) 0.0092(11)
    C26 0.0216(11) 0.0423(14) 0.0393(13) 0.0015(10) 0.0028(10) 0.0095(11)
    O1 0.0282(9) 0.1157(17) 0.1216(18) 0.0090(10) 0.0207(10) 0.0889(15)
    O2 0.0200(8) 0.0928(14) 0.0906(14) 0.0163(9) 0.0166(9) 0.0605(12)
    O1W 0.0747(15) 0.0615(14) 0.0900(17) -0.0045(12) 0.0228(12) 0.0110(12)
    O3 0.0211(8) 0.0636(12) 0.0697(12) 0.0109(8) 0.0091(8) 0.0167(10)
    O2W 0.0619(14) 0.0779(17) 0.146(2) -0.0041(12) 0.0282(14) 0.0553(16)
    O4 0.0303(9) 0.0721(13) 0.0657(12) -0.0156(9) 0.0044(9) 0.0014(11)
    Ag1 0.05254(14) 0.07269(17) 0.07007(17) 0.00896(11) 0.03247(11) 0.03988(13)
    N1 0.0398(11) 0.0306(10) 0.0364(11) 0.0028(9) 0.0122(8) 0.0139(9)
    N2 0.0498(12) 0.0460(13) 0.0540(14) 0.0089(10) 0.0240(10) 0.0268(11)
    N3 0.0284(10) 0.0357(11) 0.0442(11) 0.0057(8) 0.0121(8) 0.0155(9)
    N4 0.0412(11) 0.0414(12) 0.0590(14) 0.0097(10) 0.0258(10) 0.0221(10)
_geom_special_details
;
 All esds (except the esd in the dihedral angle between two l.s. planes)
 are estimated using the full covariance matrix.  The cell esds are taken
 into account individually in the estimation of esds in distances, angles
 and torsion angles; correlations between esds in cell parameters are only
 used when they are defined by crystal symmetry.  An approximate (isotropic)
 treatment of cell esds is used for estimating esds involving l.s. planes.
;
loop_
    _geom_bond_atom_site_label_1
    _geom_bond_atom_site_label_2
    _geom_bond_site_symmetry_2
    _geom_bond_distance
    _geom_bond_publ_flag
    C1 C2 . 1.351(3) ?
    C1 N2 . 1.371(3) ?
    C1 H1 . 0.9300 ?
    C2 N1 . 1.355(3) ?
    C2 H2 . 0.9300 ?
    C3 N2 . 1.315(3) ?
    C3 N1 . 1.336(3) ?
    C3 H3 . 0.9300 ?
    C4 N1 . 1.477(3) ?
    C4 C5 . 1.508(3) ?
    C4 H4A . 0.9700 ?
    C4 H4B . 0.9700 ?
    C5 C6 . 1.381(3) ?
    C5 C10 . 1.393(3) ?
    C6 C7 . 1.387(3) ?
    C6 H6 . 0.9300 ?
    C7 C8 . 1.359(4) ?
    C7 H7 . 0.9300 ?
    C8 C9 . 1.379(3) ?
    C8 H8 . 0.9300 ?
    C9 C10 . 1.389(3) ?
    C9 H9 . 0.9300 ?
    C10 C11 . 1.515(3) ?
    C11 N3 . 1.468(3) ?
    C11 H11A . 0.9700 ?
    C11 H11B . 0.9700 ?
    C12 N4 . 1.320(3) ?
    C12 N3 . 1.334(3) ?
    C12 H12 . 0.9300 ?
    C13 C14 . 1.340(3) ?
    C13 N3 . 1.364(3) ?
    C13 H13 . 0.9300 ?
    C14 N4 . 1.373(3) ?
    C14 H14 . 0.9300 ?
    C15 O4 . 1.217(3) ?
    C15 O3 . 1.279(3) ?
    C15 C16 . 1.513(3) ?
    C16 C17 . 1.365(3) ?
    C16 C22 . 1.424(3) ?
    C17 C18 . 1.402(3) ?
    C17 H17 . 0.9300 ?
    C18 C19 . 1.360(3) ?
    C18 H18 . 0.9300 ?
    C19 C21 . 1.433(3) ?
    C19 C20 . 1.506(3) ?
    C20 O1 . 1.203(3) ?
    C20 O2 . 1.273(3) ?
    C21 C26 . 1.417(3) ?
    C21 C22 . 1.426(3) ?
    C22 C23 . 1.413(3) ?
    C23 C24 . 1.356(3) ?
    C23 H23 . 0.9300 ?
    C24 C25 . 1.400(3) ?
    C24 H24 . 0.9300 ?
    C25 C26 . 1.357(3) ?
    C25 H25 . 0.9300 ?
    C26 H26 . 0.9300 ?
    O2 H2A . 0.8200 ?
    O1W HW11 . 0.874(17) ?
    O1W HW12 . 0.833(17) ?
    O2W HW21 . 0.838(18) ?
    O2W HW22 . 0.882(18) ?
    Ag1 N2 . 2.0783(17) ?
    Ag1 N4 2_755 2.0787(17) ?
    N4 Ag1 2_755 2.0787(17) ?
loop_
    _geom_angle_atom_site_label_1
    _geom_angle_atom_site_label_2
    _geom_angle_atom_site_label_3
    _geom_angle_site_symmetry_1
    _geom_angle_site_symmetry_3
    _geom_angle
    _geom_angle_publ_flag
    C2 C1 N2 . . 109.2(2) ?
    C2 C1 H1 . . 125.4 ?
    N2 C1 H1 . . 125.4 ?
    C1 C2 N1 . . 106.6(2) ?
    C1 C2 H2 . . 126.7 ?
    N1 C2 H2 . . 126.7 ?
    N2 C3 N1 . . 111.2(2) ?
    N2 C3 H3 . . 124.4 ?
    N1 C3 H3 . . 124.4 ?
    N1 C4 C5 . . 112.57(18) ?
    N1 C4 H4A . . 109.1 ?
    C5 C4 H4A . . 109.1 ?
    N1 C4 H4B . . 109.1 ?
    C5 C4 H4B . . 109.1 ?
    H4A C4 H4B . . 107.8 ?
    C6 C5 C10 . . 118.62(19) ?
    C6 C5 C4 . . 118.8(2) ?
    C10 C5 C4 . . 122.5(2) ?
    C5 C6 C7 . . 121.6(2) ?
    C5 C6 H6 . . 119.2 ?
    C7 C6 H6 . . 119.2 ?
    C8 C7 C6 . . 119.7(2) ?
    C8 C7 H7 . . 120.2 ?
    C6 C7 H7 . . 120.2 ?
    C7 C8 C9 . . 119.7(2) ?
    C7 C8 H8 . . 120.2 ?
    C9 C8 H8 . . 120.2 ?
    C8 C9 C10 . . 121.4(2) ?
    C8 C9 H9 . . 119.3 ?
    C10 C9 H9 . . 119.3 ?
    C9 C10 C5 . . 119.0(2) ?
    C9 C10 C11 . . 118.4(2) ?
    C5 C10 C11 . . 122.57(19) ?
    N3 C11 C10 . . 111.23(18) ?
    N3 C11 H11A . . 109.4 ?
    C10 C11 H11A . . 109.4 ?
    N3 C11 H11B . . 109.4 ?
    C10 C11 H11B . . 109.4 ?
    H11A C11 H11B . . 108.0 ?
    N4 C12 N3 . . 111.1(2) ?
    N4 C12 H12 . . 124.5 ?
    N3 C12 H12 . . 124.5 ?
    C14 C13 N3 . . 106.6(2) ?
    C14 C13 H13 . . 126.7 ?
    N3 C13 H13 . . 126.7 ?
    C13 C14 N4 . . 109.5(2) ?
    C13 C14 H14 . . 125.3 ?
    N4 C14 H14 . . 125.3 ?
    O4 C15 O3 . . 124.9(2) ?
    O4 C15 C16 . . 119.4(2) ?
    O3 C15 C16 . . 115.7(2) ?
    C17 C16 C22 . . 119.93(18) ?
    C17 C16 C15 . . 118.49(18) ?
    C22 C16 C15 . . 121.58(17) ?
    C16 C17 C18 . . 120.8(2) ?
    C16 C17 H17 . . 119.6 ?
    C18 C17 H17 . . 119.6 ?
    C19 C18 C17 . . 121.12(19) ?
    C19 C18 H18 . . 119.4 ?
    C17 C18 H18 . . 119.4 ?
    C18 C19 C21 . . 120.19(17) ?
    C18 C19 C20 . . 117.02(18) ?
    C21 C19 C20 . . 122.78(18) ?
    O1 C20 O2 . . 124.30(19) ?
    O1 C20 C19 . . 120.2(2) ?
    O2 C20 C19 . . 115.45(18) ?
    C26 C21 C22 . . 117.74(17) ?
    C26 C21 C19 . . 123.92(17) ?
    C22 C21 C19 . . 118.34(17) ?
    C23 C22 C16 . . 121.85(17) ?
    C23 C22 C21 . . 118.69(18) ?
    C16 C22 C21 . . 119.38(17) ?
    C24 C23 C22 . . 121.85(19) ?
    C24 C23 H23 . . 119.1 ?
    C22 C23 H23 . . 119.1 ?
    C23 C24 C25 . . 119.4(2) ?
    C23 C24 H24 . . 120.3 ?
    C25 C24 H24 . . 120.3 ?
    C26 C25 C24 . . 121.0(2) ?
    C26 C25 H25 . . 119.5 ?
    C24 C25 H25 . . 119.5 ?
    C25 C26 C21 . . 121.34(19) ?
    C25 C26 H26 . . 119.3 ?
    C21 C26 H26 . . 119.3 ?
    C20 O2 H2A . . 109.5 ?
    HW11 O1W HW12 . . 101(2) ?
    HW21 O2W HW22 . . 103(2) ?
    N2 Ag1 N4 . 2_755 177.04(8) ?
    C3 N1 C2 . . 107.41(18) ?
    C3 N1 C4 . . 124.93(19) ?
    C2 N1 C4 . . 127.65(18) ?
    C3 N2 C1 . . 105.65(18) ?
    C3 N2 Ag1 . . 128.88(16) ?
    C1 N2 Ag1 . . 125.46(16) ?
    C12 N3 C13 . . 107.32(19) ?
    C12 N3 C11 . . 126.2(2) ?
    C13 N3 C11 . . 126.49(18) ?
    C12 N4 C14 . . 105.53(18) ?
    C12 N4 Ag1 . 2_755 126.65(15) ?
    C14 N4 Ag1 . 2_755 127.71(16) ?
loop_
    _geom_hbond_atom_site_label_D
    _geom_hbond_atom_site_label_H
    _geom_hbond_atom_site_label_A
    _geom_hbond_site_symmetry_A
    _geom_hbond_distance_DH
    _geom_hbond_distance_HA
    _geom_hbond_distance_DA
    _geom_hbond_angle_DHA
    O2 H2A O3 1_455 0.82 1.69 2.496(2) 166
    O1W HW11 O4 . 0.874(17) 1.959(18) 2.814(3) 166(3)
    O1W HW12 O2W 2_666 0.833(17) 2.115(19) 2.902(3) 158(3)
    O2W HW21 O1 . 0.838(18) 1.99(2) 2.810(3) 164(4)
    O2W HW22 O3 1_455 0.882(18) 2.13(3) 2.841(3) 138(3)
