# Supplementary material for: Bis[μ-1,2-bis­(1H-imidazol-1-ylmeth­yl)benzene-κ2 N 3:N 3′]disilver(I) bis­(4-carb­oxy­naphthalene-1-carboxyl­ate) tetra­hydrate
Source: Acta Crystallogr Sect E Struct Rep Online. 2011 May 25;67(Pt 6):m802. doi: 10.1107/S1600536811018691 (PMC3120420; doi:10.1107/S1600536811018691)
Supplement: Supplementary file 2 [file e-67-0m802-Isup2.hkl]

#
# h,k,l, Fc-squared, Fo-squared, sigma(Fo-squared) and status flag
#
data_I
_shelx_title ' 1 in P-1'
_shelx_refln_list_code          4
_shelx_F_calc_maximum      205.69
_exptl_crystal_F_000       608.00
_reflns_d_resolution_high  0.8000
 
loop_
 _symmetry_equiv_pos_as_xyz
 'x, y, z'
 '-x, -y, -z'
 
_cell_length_a     9.6644
_cell_length_b    11.3769
_cell_length_c    11.8255
_cell_angle_alpha 109.376
_cell_angle_beta   95.783
_cell_angle_gamma  94.442
 
_shelx_F_squared_multiplier     1.000
 
loop_
 _refln_index_h
 _refln_index_k
 _refln_index_l
 _refln_F_squared_calc
 _refln_F_squared_meas
 _refln_F_squared_sigma
 _refln_observed_status
   1   0   0     1929.89     1990.47     31.75 o
   2   0   0      585.40      639.32     21.38 o
   3   0   0        0.10        0.25      5.48 o
   4   0   0    10089.56    10618.81     75.64 o
   5   0   0      585.66      491.25     10.48 o
   6   0   0     3516.44     3593.46     35.75 o
   7   0   0     1726.66     1783.35     26.37 o
   8   0   0        4.37        9.67     11.77 o
   9   0   0       91.85       80.51     12.59 o
  10   0   0      123.98      142.76     15.67 o
  11   0   0       65.55       73.18     19.13 o
 -12   1   0        7.51        9.97     19.93 o
 -11   1   0       48.17       57.31     20.47 o
 -10   1   0      197.07      202.53     23.40 o
  -9   1   0       33.71       33.66     18.36 o
  -8   1   0      254.70      246.50     21.56 o
  -7   1   0       28.20       32.30      8.17 o
  -6   1   0     1038.38     1132.04     16.30 o
  -5   1   0     2088.54     2150.88     51.75 o
  -4   1   0     1938.91     1793.08     16.32 o
  -3   1   0      263.61      229.11      7.20 o
  -2   1   0       41.28       45.11      6.12 o
  -1   1   0       28.20       23.74      6.53 o
   1   1   0     2822.36     2753.84     22.19 o
   2   1   0      610.23      610.67     10.06 o
   3   1   0     1227.70     1235.38     11.03 o
   4   1   0     1613.50     1745.06     16.98 o
   5   1   0      429.08      460.69     12.23 o
   6   1   0      889.51      914.74     14.70 o
   7   1   0     1252.83     1331.43     34.98 o
   8   1   0      239.25      238.67     21.79 o
   9   1   0      251.62      224.23     14.93 o
  10   1   0       20.92       20.10     12.13 o
  11   1   0        3.10       13.17     12.77 o
 -12   2   0        6.32       15.07     20.96 o
 -11   2   0       16.43       21.92     21.12 o
 -10   2   0       54.80       65.21     11.06 o
  -9   2   0      708.24      696.27     32.41 o
  -8   2   0      708.77      686.85     30.50 o
  -7   2   0      262.71      236.81     10.71 o
  -6   2   0       58.88       61.81      9.14 o
  -5   2   0      645.05      640.68     21.66 o
  -4   2   0     7458.51     7679.88     33.84 o
  -3   2   0      902.94      838.27      9.26 o
  -2   2   0     2683.03     2720.55     30.25 o
  -1   2   0       42.86       30.73      4.45 o
   0   2   0     4208.99     4193.00     41.06 o
   1   2   0      104.93      137.51     11.29 o
   2   2   0      365.36      383.70     14.11 o
   3   2   0     4087.20     3994.81     20.21 o
   4   2   0     2390.23     2453.44     27.14 o
   5   2   0       78.06       68.51      7.32 o
   6   2   0       74.50       77.33      7.39 o
   7   2   0     1194.68     1235.30     53.47 o
   8   2   0      420.83      466.89     25.72 o
   9   2   0       69.74       79.59     19.25 o
  10   2   0       39.95       46.43     11.06 o
  11   2   0        7.67       12.29     20.25 o
 -11   3   0       22.53       21.23     22.28 o
 -10   3   0        8.99        5.10     19.94 o
  -9   3   0      141.60      141.41      8.74 o
  -8   3   0      952.85      950.00     15.14 o
  -7   3   0     1256.62     1282.02     26.94 o
  -6   3   0      153.07      135.09      5.64 o
  -5   3   0     1129.56     1093.45     31.16 o
  -4   3   0       17.37       16.50      2.74 o
  -3   3   0      791.41      742.91      7.62 o
  -2   3   0     5747.91     5694.58     86.27 o
  -1   3   0    35228.41    35028.80    272.49 o
   0   3   0     2570.72     2574.29     29.82 o
   1   3   0      167.56      147.59      3.84 o
   2   3   0     1821.67     1904.20     31.12 o
   3   3   0     1949.24     1961.12     33.81 o
   4   3   0      188.30      167.30      5.50 o
   5   3   0     1083.15     1071.99     26.87 o
   6   3   0       27.47       23.83      6.27 o
   7   3   0      161.40      178.91     10.18 o
   8   3   0       98.22       94.03      9.94 o
   9   3   0       53.42       58.06     19.46 o
  10   3   0       23.11       47.01     18.11 o
  11   3   0        0.36       14.63     21.45 o
 -11   4   0       79.89       66.81     22.78 o
 -10   4   0       16.71       14.18     22.04 o
  -9   4   0      152.16      114.29     11.94 o
  -8   4   0      244.98      222.31     25.66 o
  -7   4   0      412.83      411.11     26.66 o
  -6   4   0     2608.97     2665.81     26.59 o
  -5   4   0      791.75      532.04    307.31 o
  -4   4   0      700.30      708.35     24.32 o
  -3   4   0        0.87        1.99      4.29 o
  -2   4   0      464.02      453.67      9.07 o
  -1   4   0      479.58      469.91     12.08 o
   0   4   0    13045.35    12992.50    160.29 o
   1   4   0     2622.26     2737.66     20.65 o
   2   4   0       75.36       71.08     12.25 o
   3   4   0      111.45      103.13     14.12 o
   4   4   0     1699.91     1797.74     26.45 o
   5   4   0      961.76      984.05     22.14 o
   6   4   0     2215.90     2258.92     18.79 o
   7   4   0      107.88       90.74      7.11 o
   8   4   0       12.17        9.45      6.56 o
   9   4   0        0.81        9.96     18.46 o
  10   4   0      105.95      146.23     24.15 o
 -11   5   0       24.30       26.53     22.82 o
 -10   5   0      256.91      250.69     29.78 o
  -9   5   0       11.71       17.48     20.63 o
  -8   5   0      218.53      210.52     25.83 o
  -7   5   0      141.07      132.55     22.41 o
  -6   5   0      383.20      382.77     24.76 o
  -5   5   0     1329.48     1293.61     34.88 o
  -4   5   0     1056.74     1036.19     19.09 o
  -3   5   0        1.81       -1.22      5.40 o
  -2   5   0       38.72       38.18      7.05 o
  -1   5   0     2361.04     2349.74     36.02 o
   0   5   0      129.64      127.25      7.86 o
   1   5   0      590.65      541.72     12.78 o
   2   5   0        2.20       -1.55     11.05 o
   3   5   0        1.23        3.87      9.10 o
   4   5   0       15.15       14.59     10.39 o
   5   5   0        3.99       19.03     17.23 o
   6   5   0     1055.71     1037.87     34.63 o
   7   5   0       29.79       41.56     19.66 o
   8   5   0       29.62       16.43     18.40 o
   9   5   0        7.83        5.51     16.82 o
  10   5   0       66.54       79.44     22.41 o
 -11   6   0        3.46        8.89     22.85 o
 -10   6   0       99.84      124.32     26.40 o
  -9   6   0      781.69      789.49     39.98 o
  -8   6   0      726.68      761.12     37.58 o
  -7   6   0       85.08       78.07     20.59 o
  -6   6   0      109.99       99.91     22.70 o
  -5   6   0      310.49      293.42      8.16 o
  -4   6   0     2792.60     2844.73     20.10 o
  -3   6   0      925.74      944.56     13.89 o
  -2   6   0     3007.81     3180.79     62.97 o
  -1   6   0        0.31       -1.07      8.17 o
   0   6   0     2794.04     2890.78     24.48 o
   1   6   0       24.37        4.95      6.31 o
   2   6   0     1385.68     1309.96     29.24 o
   3   6   0      618.88      590.10     19.13 o
   4   6   0       21.98       10.93     17.68 o
   5   6   0        3.66        3.31     18.22 o
   6   6   0     2179.07     2151.33     49.35 o
   7   6   0      280.90      297.00     25.34 o
   8   6   0      105.54      104.51     22.01 o
   9   6   0       49.18       43.22     20.25 o
  10   6   0        3.32       20.65     19.66 o
 -10   7   0       30.36       21.02     25.74 o
  -9   7   0        1.53        6.89     24.87 o
  -8   7   0      103.00      126.38     25.46 o
  -7   7   0      129.77      156.77     25.11 o
  -6   7   0       35.16       26.68     19.08 o
  -5   7   0        0.33        0.64      4.79 o
  -4   7   0       26.00       17.22      6.76 o
  -3   7   0      516.01      491.24     12.08 o
  -2   7   0       59.72       48.01      8.26 o
  -1   7   0     1590.18     1696.26     23.23 o
   0   7   0       81.34       88.25     10.16 o
   1   7   0       44.41       52.21      8.26 o
   2   7   0      808.51      774.23     11.92 o
   3   7   0     1124.16     1046.29     36.01 o
   4   7   0      380.86      396.73     27.38 o
   5   7   0      317.04      307.44     24.66 o
   6   7   0       58.48       70.30     20.47 o
   7   7   0       16.44        9.36     16.54 o
   8   7   0        0.41        3.38     17.97 o
   9   7   0       19.95       18.57     17.69 o
 -10   8   0        0.61        2.64     26.33 o
  -9   8   0        9.31       15.56     24.54 o
  -8   8   0       63.08       61.82     22.94 o
  -7   8   0       45.72       58.94     22.25 o
  -6   8   0      779.70      801.71     35.65 o
  -5   8   0       87.41       87.64      7.43 o
  -4   8   0       10.58        7.39      8.32 o
  -3   8   0       42.20       40.97      8.17 o
  -2   8   0     1177.26     1194.03     18.31 o
  -1   8   0      461.68      466.69     21.20 o
   0   8   0      138.88      133.25     11.88 o
   1   8   0       38.19       44.94      8.99 o
   2   8   0      154.39      141.79      7.71 o
   3   8   0      414.59      385.88     27.89 o
   4   8   0       12.62       19.96     18.32 o
   5   8   0       54.93       90.81     22.89 o
   6   8   0       88.13       99.29     23.11 o
   7   8   0        1.49        4.12     17.64 o
   8   8   0        0.11        0.59     20.26 o
  -9   9   0        0.78       -3.86     22.37 o
  -8   9   0       27.40       31.05     24.05 o
  -7   9   0        3.77        3.71     23.34 o
  -6   9   0       72.80       87.08     22.62 o
  -5   9   0      283.85      291.95     11.97 o
  -4   9   0      167.00      175.08     11.42 o
  -3   9   0        2.84        6.97      9.73 o
  -2   9   0      233.13      204.71     31.85 o
  -1   9   0      309.74      261.74    100.60 o
   0   9   0        6.25        6.26     10.59 o
   1   9   0      181.37      215.86     12.44 o
   2   9   0       12.14       10.85      6.30 o
   3   9   0        0.04       -6.27     18.50 o
   4   9   0        0.12       16.32     22.38 o
   5   9   0      315.12      321.42     29.97 o
   6   9   0      167.05      135.26     25.02 o
   7   9   0       87.50       66.71     22.83 o
  -9  10   0       60.39       61.19     28.14 o
  -8  10   0       33.17       59.25     26.70 o
  -7  10   0        0.00      -13.34     23.77 o
  -6  10   0      222.10      241.43     27.03 o
  -5  10   0      106.39      103.53     22.75 o
  -4  10   0      235.20      221.14     30.58 o
  -3  10   0      220.16      225.86     13.83 o
  -2  10   0      161.47      173.66     27.78 o
  -1  10   0        0.61       -3.09     13.03 o
   0  10   0       46.86       61.28     12.22 o
   1  10   0      512.86      515.99     16.94 o
   2  10   0      575.30      556.16     23.16 o
   3  10   0       61.71       52.76     22.48 o
   4  10   0       81.48       73.50     23.64 o
   5  10   0       13.18       17.80     20.23 o
   6  10   0       85.53       93.41     25.80 o
  -7  11   0       24.64       29.88     22.80 o
  -6  11   0       42.14       50.14     24.37 o
  -5  11   0       19.77        9.97     20.96 o
  -4  11   0       69.88      102.73     22.31 o
  -3  11   0       66.25       67.51     20.03 o
  -2  11   0      109.24      118.06     19.83 o
  -1  11   0        4.31        4.24     12.58 o
   0  11   0        3.60        2.74     11.41 o
   1  11   0      205.67      185.70     12.98 o
   2  11   0      126.21      118.23     26.74 o
   3  11   0        0.24       -5.37     23.79 o
   4  11   0       58.53       76.93     26.14 o
   5  11   0       11.50        3.12     21.39 o
  -6  12   0       54.20       63.11     23.90 o
  -5  12   0        8.49       10.39     21.53 o
  -4  12   0       37.34       12.07     19.65 o
  -3  12   0       22.46       21.02     19.26 o
  -2  12   0      121.72      118.72     19.97 o
  -1  12   0        6.41        4.44     13.17 o
   0  12   0       54.00       61.95     24.55 o
   1  12   0        1.45       -3.39     27.21 o
   2  12   0        3.52        8.53     23.43 o
   3  12   0       21.70       30.25     26.93 o
   4  12   0       44.94       44.19     24.53 o
  -4  13   0       13.83        9.86     19.94 o
  -3  13   0        3.37        4.36     15.54 o
  -2  13   0       10.87       15.38     14.56 o
  -1  13   0       22.57       41.38     24.58 o
   0  13   0       34.39       30.38     24.73 o
   1  13   0        6.33        5.89     26.39 o
  -2 -13   1        4.40        8.79     26.58 o
  -1 -13   1        1.14       -5.06     24.97 o
   0 -13   1       23.48       26.08     24.36 o
   1 -13   1      203.78      167.94     29.78 o
   2 -13   1        8.37       14.02     14.05 o
   3 -13   1       26.20       22.82     14.92 o
   4 -13   1       10.22       10.58     20.03 o
   5 -13   1       70.49       81.63     22.62 o
  -4 -12   1       60.00       55.70     23.45 o
  -3 -12   1       17.07        8.65     24.59 o
  -2 -12   1       32.15       22.11     22.13 o
  -1 -12   1        6.04       13.45     26.10 o
   0 -12   1       92.27      108.34     13.50 o
   1 -12   1       32.16       36.05     13.51 o
   2 -12   1        0.49        4.21     13.41 o
   3 -12   1       40.69       20.95     18.64 o
   4 -12   1        0.00       10.64     19.69 o
   5 -12   1       28.31       35.58     21.55 o
   6 -12   1      260.34      252.78     28.62 o
  -6 -11   1        7.53       12.72     23.69 o
  -5 -11   1       17.69       35.13     22.43 o
  -4 -11   1        8.01        8.61     23.13 o
  -3 -11   1      178.42      166.34     25.17 o
  -2 -11   1        1.16        0.36     20.30 o
  -1 -11   1       93.18       84.09     11.37 o
   0 -11   1        9.88        5.37     11.27 o
   1 -11   1      186.11      200.39     26.97 o
   2 -11   1       83.84       61.41     18.80 o
   3 -11   1      150.83      142.99     21.48 o
   4 -11   1       23.99       28.42     19.81 o
   5 -11   1        0.17       -0.23     20.01 o
   6 -11   1        1.59       -2.23     22.22 o
   7 -11   1       31.97       34.01     22.77 o
   8 -11   1       21.49       28.16     23.79 o
  -7 -10   1       15.11       17.90     22.00 o
  -6 -10   1        1.43        4.80     19.35 o
  -5 -10   1       14.95       36.18     23.48 o
  -4 -10   1        1.23        0.79     21.87 o
  -3 -10   1      109.28      115.31     25.89 o
  -2 -10   1       89.21       95.10      8.04 o
  -1 -10   1      348.60      345.59     14.86 o
   0 -10   1       30.55       22.47     11.53 o
   1 -10   1        2.81        5.76     12.03 o
   2 -10   1     1090.32     1062.87     31.21 o
   3 -10   1      230.01      247.92     14.61 o
   4 -10   1      160.33      146.28     11.86 o
   5 -10   1        8.95       15.24     20.48 o
   6 -10   1       39.00       39.20     23.30 o
   7 -10   1       46.73       27.63     24.66 o
   8 -10   1       43.02       35.35     23.05 o
   9 -10   1       42.99       74.32     28.43 o
  -8  -9   1       46.39       38.65     22.39 o
  -7  -9   1       13.67       11.52     21.55 o
  -6  -9   1        6.75       24.57     18.41 o
  -5  -9   1      367.89      351.42     28.83 o
  -4  -9   1        0.04        5.61     17.71 o
  -3  -9   1      187.98      154.96     24.93 o
  -2  -9   1      140.88      140.45      8.60 o
  -1  -9   1      800.07      798.78     34.71 o
   0  -9   1      106.46       93.16     11.80 o
   1  -9   1      454.23      438.96     16.32 o
   2  -9   1      413.82      377.89     15.50 o
   3  -9   1      232.60      221.91     13.01 o
   4  -9   1      123.48      136.96     10.99 o
   5  -9   1      652.18      655.76     15.31 o
   6  -9   1      403.86      400.09     31.16 o
   7  -9   1       17.55       32.68     24.55 o
   8  -9   1        0.33        0.96     21.17 o
   9  -9   1       11.40       22.89     25.15 o
  -9  -8   1       48.19       32.68     20.06 o
  -8  -8   1       14.47       16.69     18.15 o
  -7  -8   1       17.17       16.51     18.76 o
  -6  -8   1      207.60      219.99     25.14 o
  -5  -8   1      436.28      414.60     28.84 o
  -4  -8   1      810.00      779.95     33.92 o
  -3  -8   1       16.36       20.31     17.44 o
  -2  -8   1      116.51      120.68      7.55 o
  -1  -8   1      129.52      121.33     11.64 o
   0  -8   1      978.12      981.29     17.11 o
   1  -8   1      196.83      207.38     12.74 o
   2  -8   1      461.58      457.52     15.39 o
   3  -8   1       72.57       57.72      9.89 o
   4  -8   1      214.88      222.82     11.10 o
   5  -8   1      369.09      373.35     11.56 o
   6  -8   1      704.64      686.49     14.98 o
   7  -8   1      500.39      547.52     34.44 o
   8  -8   1        4.34       -2.63     22.95 o
   9  -8   1       56.37       73.97     24.94 o
  10  -8   1        2.77       -0.52     25.21 o
  -9  -7   1       19.33       30.05     19.67 o
  -8  -7   1       68.82       77.57     19.53 o
  -7  -7   1       14.80        2.27     17.35 o
  -6  -7   1       53.67       52.08     19.26 o
  -5  -7   1      240.65      241.78     23.22 o
  -4  -7   1      400.51      405.06     27.04 o
  -3  -7   1      729.18      701.26     30.18 o
  -2  -7   1      522.39      533.64     10.38 o
  -1  -7   1        0.30        0.75      7.88 o
   0  -7   1      330.90      371.08     13.67 o
   1  -7   1     5403.46     5342.67    223.02 o
   2  -7   1     1914.11     1931.34     38.95 o
   3  -7   1      333.07      350.96     14.53 o
   4  -7   1       30.17       31.58      7.56 o
   5  -7   1        2.43        3.43      6.42 o
   6  -7   1        0.40       -0.26     18.68 o
   7  -7   1      298.42      322.15     28.74 o
   8  -7   1        1.28        5.40     23.53 o
   9  -7   1      110.40       91.47     24.15 o
  10  -7   1        0.07       -7.10     24.12 o
 -10  -6   1      169.42      158.59     25.23 o
  -9  -6   1      274.80      286.15     26.27 o
  -8  -6   1       21.13       34.46     19.40 o
  -7  -6   1      162.48      171.47     22.29 o
  -6  -6   1       75.34       78.60     16.94 o
  -5  -6   1       49.71       56.28     18.37 o
  -4  -6   1     2132.51     2130.58     32.47 o
  -3  -6   1     1248.14     1312.42     25.00 o
  -2  -6   1     1101.13      988.64    221.42 o
  -1  -6   1       13.04       18.77      7.19 o
   0  -6   1      120.58       99.04      8.54 o
   1  -6   1      101.95       90.02      9.50 o
   2  -6   1     2945.87     2938.43     63.53 o
   3  -6   1     2247.62     2360.95     29.90 o
   4  -6   1     1782.12     1810.81     18.91 o
   5  -6   1      111.38      115.75      7.33 o
   6  -6   1      119.70      115.12     19.68 o
   7  -6   1      137.78      133.96     22.80 o
   8  -6   1      327.55      376.44     31.11 o
   9  -6   1      156.95      146.37     25.10 o
  10  -6   1      166.75      175.52     28.97 o
  11  -6   1        0.21        7.40     22.45 o
 -10  -5   1       59.06       64.19     22.56 o
  -9  -5   1        3.75       -4.97     17.26 o
  -8  -5   1        2.98       -5.82     16.98 o
  -7  -5   1      162.08      145.25     19.69 o
  -6  -5   1      763.60      780.05     30.30 o
  -5  -5   1     2132.47     2142.85     32.00 o
  -4  -5   1       39.84       36.71     10.11 o
  -3  -5   1      472.81      353.47    231.72 o
  -2  -5   1     1639.48     1509.75     41.70 o
  -1  -5   1     2841.50     2692.76     25.39 o
   0  -5   1      326.74      300.44     13.33 o
   1  -5   1      255.58      246.22     10.84 o
   2  -5   1     3145.92     3454.28     26.21 o
   3  -5   1     4025.58     4176.84     60.89 o
   4  -5   1      532.99      472.96     35.21 o
   5  -5   1     1571.08     1623.27     22.48 o
   6  -5   1     1884.82     1833.32     30.30 o
   7  -5   1       10.42        9.51      4.38 o
   8  -5   1        2.55        1.94      3.94 o
   9  -5   1      162.59      133.56     17.30 o
  10  -5   1      296.57      302.27     29.52 o
  11  -5   1       24.77       28.43     23.85 o
 -11  -4   1      131.16      141.71     24.75 o
 -10  -4   1       26.34       42.16     21.41 o
  -9  -4   1       53.71       65.76      9.33 o
  -8  -4   1       41.23       34.36      7.89 o
  -7  -4   1      322.37      319.63     12.35 o
  -6  -4   1     2314.59     2390.23     84.66 o
  -5  -4   1     2446.23     2519.59     52.84 o
  -4  -4   1     2411.46     1969.15   1251.14 o
  -3  -4   1      418.42      330.34    236.92 o
  -2  -4   1     1745.45     1856.00     22.99 o
  -1  -4   1     2139.39     1995.95     16.81 o
   0  -4   1    20355.33    20127.42    754.00 o
   1  -4   1     4635.42     4728.80     28.02 o
   2  -4   1      807.54      738.37     18.32 o
   3  -4   1      262.22      273.12      6.29 o
   4  -4   1      855.42      841.02     19.38 o
   5  -4   1      427.13      383.15     51.91 o
   6  -4   1       46.21       43.34      5.09 o
   7  -4   1      655.78      677.30     17.76 o
   8  -4   1       27.19       18.45      6.51 o
   9  -4   1      136.33      145.63      8.65 o
  10  -4   1        4.47       -1.72     21.57 o
  11  -4   1       92.70       91.23     24.45 o
 -11  -3   1      190.53      201.44     26.43 o
 -10  -3   1      525.58      552.36     18.56 o
  -9  -3   1        1.19        7.31     17.88 o
  -8  -3   1       39.48       37.29      9.18 o
  -7  -3   1      110.40      112.76      9.67 o
  -6  -3   1     2216.56     2217.01     30.10 o
  -5  -3   1     5125.00     5288.15     65.94 o
  -4  -3   1       47.46       29.07      3.94 o
  -3  -3   1     1578.76     1497.56     44.36 o
  -2  -3   1       92.01       93.42      8.40 o
  -1  -3   1       50.55       49.11      8.01 o
   0  -3   1     5490.28     5476.59     40.93 o
   1  -3   1    17685.88    18107.16    148.40 o
   2  -3   1    13966.86    14395.89    165.84 o
   3  -3   1      785.60      820.82     17.05 o
   4  -3   1      125.66      113.65      7.05 o
   5  -3   1      102.19      110.56      6.27 o
   6  -3   1      539.17      574.68     10.99 o
   7  -3   1     1296.49     1324.94     21.21 o
   8  -3   1      101.73      116.36     10.13 o
   9  -3   1      358.52      349.82     13.35 o
  10  -3   1       19.73       20.53      9.07 o
  11  -3   1       11.04        2.22     21.63 o
 -11  -2   1       19.73       14.10     12.35 o
 -10  -2   1      179.63      171.07     14.43 o
  -9  -2   1      316.55      308.34     15.40 o
  -8  -2   1      426.34      475.37     25.44 o
  -7  -2   1      240.71      242.53     12.32 o
  -6  -2   1      103.21      113.88      6.70 o
  -5  -2   1      522.76      517.56      9.77 o
  -4  -2   1     7060.54     7463.87     27.44 o
  -3  -2   1     1693.66     1679.02     11.36 o
  -2  -2   1     9586.86     9620.79     77.51 o
  -1  -2   1        7.47       10.65      6.05 o
   0  -2   1     6737.82     6564.99    304.86 o
   1  -2   1       19.34       11.30      4.34 o
   2  -2   1    21442.82    20413.56    485.47 o
   3  -2   1      799.61      800.21     10.31 o
   4  -2   1      737.33      698.52     13.76 o
   5  -2   1      712.10      803.19     20.78 o
   6  -2   1      317.77      335.76     16.23 o
   7  -2   1      565.71      547.29     16.63 o
   8  -2   1     1911.12     1842.97     44.33 o
   9  -2   1      192.59      188.55     22.86 o
  10  -2   1        8.18        9.82     10.40 o
  11  -2   1        2.03      -11.55     20.13 o
 -11  -1   1       48.60       61.20     14.37 o
 -10  -1   1       23.07       27.10     12.38 o
  -9  -1   1        3.45        5.88     10.87 o
  -8  -1   1      332.57      293.79     15.16 o
  -7  -1   1      904.30      933.34     20.11 o
  -6  -1   1     2220.73     2253.94     46.78 o
  -5  -1   1     1579.36     1714.39     39.63 o
  -4  -1   1     3123.06     3489.58     41.64 o
  -3  -1   1      912.08      882.00      9.90 o
  -2  -1   1     4717.86     4409.12     45.54 o
  -1  -1   1     3838.69     3960.61     43.22 o
   0  -1   1     1134.70     1148.49     11.15 o
   1  -1   1      640.10      675.27      6.59 o
   2  -1   1     1387.82     1365.33     16.37 o
   3  -1   1      202.82      244.74      6.93 o
   4  -1   1      680.67      676.74     10.49 o
   5  -1   1      884.44      899.44     16.26 o
   6  -1   1       16.24       12.73      7.68 o
   7  -1   1      143.52      147.35      9.42 o
   8  -1   1      112.41      123.84     14.15 o
   9  -1   1      500.10      481.79     27.02 o
  10  -1   1       90.35       99.91     20.99 o
  11  -1   1       10.26        1.78     18.79 o
 -12   0   1      134.59      147.97     22.65 o
 -11   0   1      201.02      184.97     21.89 o
 -10   0   1        0.26        0.08     16.15 o
  -9   0   1       31.09       34.29     12.51 o
  -8   0   1       69.68       85.75     10.60 o
  -7   0   1     1954.38     1964.16     46.12 o
  -6   0   1     2802.38     2887.74     24.33 o
  -5   0   1     2543.78     2516.16     45.62 o
  -4   0   1      340.74      418.96      9.41 o
  -3   0   1     1029.44     1051.69     15.14 o
  -2   0   1       10.65       17.39      3.38 o
  -1   0   1     1170.06     1286.06      9.46 o
   0   0   1     7447.70     6637.51     93.87 o
   1   0   1    11071.67    10944.05    171.57 o
   2   0   1       75.59       90.30      7.57 o
   3   0   1     3027.70     3107.24     34.01 o
   4   0   1     5290.74     5476.06     26.38 o
   5   0   1     1080.11     1079.65     27.24 o
   6   0   1      608.39      665.59     21.36 o
   7   0   1        2.96        4.20      9.20 o
   8   0   1       20.80       24.12     11.54 o
   9   0   1      282.37      307.27     43.86 o
  10   0   1        5.10        5.56     12.28 o
  11   0   1       52.90       30.26     18.37 o
 -12   1   1        8.36       18.80     19.91 o
 -11   1   1      212.89      216.04     24.76 o
 -10   1   1      875.32      802.09     33.73 o
  -9   1   1       14.62       17.63     18.03 o
  -8   1   1       28.54       20.65     11.70 o
  -7   1   1       50.50       50.66      8.24 o
  -6   1   1     1424.73     1460.59     39.13 o
  -5   1   1     8698.06     9194.38     94.03 o
  -4   1   1      284.47      229.85      7.98 o
  -3   1   1     1900.68     1761.19     17.87 o
  -2   1   1      167.99      169.07     11.88 o
  -1   1   1     1224.16     1045.09    146.59 o
   0   1   1     2922.00     2934.51     31.01 o
   1   1   1    19615.90    19335.97    174.33 o
   2   1   1      261.76      253.78      8.92 o
   3   1   1     1824.88     2013.71     42.53 o
   4   1   1      264.77      286.03      9.30 o
   5   1   1      157.20      143.59      9.53 o
   6   1   1      311.99      318.99     10.13 o
   7   1   1     1579.13     1747.89     38.49 o
   8   1   1      684.15      686.00     28.85 o
   9   1   1        8.80       14.33     11.64 o
  10   1   1       18.30       24.21     12.38 o
  11   1   1        2.69        7.42     12.29 o
 -12   2   1       15.20       10.72     21.85 o
 -11   2   1       27.61       36.79     20.77 o
 -10   2   1      220.05      246.47     26.14 o
  -9   2   1      447.55      411.18     13.27 o
  -8   2   1      359.82      329.47     24.54 o
  -7   2   1      171.46      139.60      9.79 o
  -6   2   1        1.32        5.46      7.19 o
  -5   2   1       13.91        9.08      4.46 o
  -4   2   1     4207.60     4249.28     41.06 o
  -3   2   1      556.08      541.16     17.77 o
  -2   2   1     1189.73     1092.15     76.44 o
  -1   2   1     3701.93     3608.85     45.31 o
   0   2   1    20239.95    19812.55    227.57 o
   1   2   1     1808.56     1787.27     16.87 o
   2   2   1     7061.25     7280.34     37.32 o
   3   2   1     3827.16     3992.39     46.89 o
   4   2   1       18.42       30.57      6.38 o
   5   2   1        1.00        2.57      6.93 o
   6   2   1      994.73      992.74     33.06 o
   7   2   1     1778.02     1834.02    102.27 o
   8   2   1     1104.80     1195.68     35.98 o
   9   2   1      225.62      219.45     23.56 o
  10   2   1        2.05       -0.12     10.89 o
  11   2   1        5.47       13.75     20.28 o
 -11   3   1        3.95        1.62     20.88 o
 -10   3   1       10.11       16.45     21.61 o
  -9   3   1       86.07       61.87      5.11 o
  -8   3   1      763.06      692.64     42.88 o
  -7   3   1      901.10      859.43     22.98 o
  -6   3   1       71.80       55.14      8.29 o
  -5   3   1      212.63      232.06     11.34 o
  -4   3   1      384.43      376.15     18.86 o
  -3   3   1     1675.07     1518.12     20.42 o
  -2   3   1     4561.57     4365.25     82.74 o
  -1   3   1     2539.71     2694.04     21.19 o
   0   3   1      224.18      226.90      8.00 o
   1   3   1     2611.71     2591.18     14.51 o
   2   3   1     3271.30     3130.81     53.36 o
   3   3   1      510.15      441.25     17.30 o
   4   3   1     1448.03     1356.74     39.83 o
   5   3   1      289.13      280.63     19.46 o
   6   3   1        0.68        2.43      6.53 o
   7   3   1      103.40      120.56      9.93 o
   8   3   1      309.13      327.83     13.15 o
   9   3   1       23.28       28.13     18.82 o
  10   3   1        1.32        7.35     18.09 o
  11   3   1        4.61        1.13     19.22 o
 -11   4   1      196.50      180.86     28.02 o
 -10   4   1       22.57       21.22     21.42 o
  -9   4   1      254.13      278.79     26.21 o
  -8   4   1     1280.53     1258.65     40.45 o
  -7   4   1      951.42      960.81     36.18 o
  -6   4   1     2128.72     2137.10     41.72 o
  -5   4   1      137.87       92.79     38.62 o
  -4   4   1      617.78      522.08    321.46 o
  -3   4   1     1089.97     1024.29     40.19 o
  -2   4   1     5786.84     6056.61    107.94 o
  -1   4   1     3019.98     2964.31     24.01 o
   0   4   1     1896.12     1849.24     16.88 o
   1   4   1        1.37        3.99      4.68 o
   2   4   1       72.36       74.71      4.17 o
   3   4   1      833.79      819.94     26.19 o
   4   4   1     1201.32     1147.20     22.34 o
   5   4   1      980.99     1002.77     22.23 o
   6   4   1      119.01       99.25      5.82 o
   7   4   1       16.25       16.65      5.72 o
   8   4   1      249.35      251.80     13.11 o
   9   4   1       50.11       81.30     20.52 o
  10   4   1        8.06       16.44     18.08 o
 -11   5   1       87.24      105.16     24.81 o
 -10   5   1      108.34       86.15     23.54 o
  -9   5   1      279.86      254.37     26.90 o
  -8   5   1       60.08       55.67     23.28 o
  -7   5   1       10.47        7.32     18.24 o
  -6   5   1       15.89       12.36     17.46 o
  -5   5   1      966.36      987.94     22.72 o
  -4   5   1      548.36      533.59     28.00 o
  -3   5   1      194.67      163.52     14.54 o
  -2   5   1       49.98       43.81     10.06 o
  -1   5   1      165.94      170.70      9.98 o
   0   5   1     2535.48     2685.36     27.10 o
   1   5   1     7309.51     7474.10     59.53 o
   2   5   1      389.77      374.37      8.63 o
   3   5   1      930.04      944.20     44.80 o
   4   5   1      165.35      166.05     13.12 o
   5   5   1     1169.87     1246.95     36.69 o
   6   5   1      116.77      120.47     20.16 o
   7   5   1      915.35      972.00     36.29 o
   8   5   1      114.52      118.52     21.28 o
   9   5   1       18.91        9.50     19.15 o
  10   5   1        4.01       16.40     18.65 o
 -11   6   1       22.68       21.28     23.91 o
 -10   6   1       20.92       32.50     23.62 o
  -9   6   1      609.19      545.34     36.03 o
  -8   6   1       35.99       47.17     21.06 o
  -7   6   1      170.88      158.79     24.39 o
  -6   6   1      397.77      407.54     26.50 o
  -5   6   1      663.52      665.10     31.10 o
  -4   6   1     1843.40     1899.15     20.96 o
  -3   6   1     1729.33     1742.24     41.12 o
  -2   6   1      403.05      424.47     14.73 o
  -1   6   1      167.70      142.74     10.35 o
   0   6   1     1650.15     1640.90     19.90 o
   1   6   1     2566.77     2543.61     47.05 o
   2   6   1       91.28       70.49      6.59 o
   3   6   1      187.47      156.46     21.90 o
   4   6   1        0.70       -1.82     19.13 o
   5   6   1       19.94       33.54     19.67 o
   6   6   1       12.21       22.53     17.83 o
   7   6   1      403.51      424.49     28.78 o
   8   6   1       42.71       30.03     18.20 o
   9   6   1       12.16        7.73     19.15 o
 -10   7   1      124.08      150.63     27.92 o
  -9   7   1      186.52      194.67     27.92 o
  -8   7   1      390.84      370.48     29.65 o
  -7   7   1      147.88      148.41     23.82 o
  -6   7   1       46.84       35.78     21.15 o
  -5   7   1       84.74       80.76      5.00 o
  -4   7   1     1447.46     1552.02     39.26 o
  -3   7   1      513.42      516.04     17.66 o
  -2   7   1      887.66      857.73     19.59 o
  -1   7   1      354.23      360.48     13.33 o
   0   7   1       33.73       33.66      7.30 o
   1   7   1      379.15      396.93      9.85 o
   2   7   1       28.20       25.72      7.99 o
   3   7   1      680.94      684.78     32.94 o
   4   7   1      227.26      234.14     24.99 o
   5   7   1       45.14       41.27     21.40 o
   6   7   1       33.52       37.08     20.27 o
   7   7   1       67.09       53.62     21.17 o
   8   7   1       43.25       47.61     21.50 o
   9   7   1        9.14       17.72     20.99 o
 -10   8   1       19.87       22.21     26.25 o
  -9   8   1      111.33       93.63     26.58 o
  -8   8   1      153.95      139.54     24.90 o
  -7   8   1       82.00       97.50     24.68 o
  -6   8   1      213.07      220.67     26.11 o
  -5   8   1        0.25       -0.85      5.64 o
  -4   8   1      265.46      272.39     16.46 o
  -3   8   1      157.27      128.92      9.88 o
  -2   8   1      482.48      459.83     16.78 o
  -1   8   1      937.92      965.49     21.19 o
   0   8   1      406.31      439.90     12.30 o
   1   8   1      212.07      218.50     12.02 o
   2   8   1        0.97        2.07      6.86 o
   3   8   1      618.50      582.18     32.57 o
   4   8   1      135.85      119.06     24.10 o
   5   8   1      482.83      479.81     31.33 o
   6   8   1        1.32       13.83     18.17 o
   7   8   1       30.29       37.27     21.46 o
   8   8   1        2.02        6.38     18.60 o
  -9   9   1        1.75       -0.66     25.99 o
  -8   9   1       17.91       20.19     24.86 o
  -7   9   1        0.96       -4.51     21.08 o
  -6   9   1        5.43       12.47     22.77 o
  -5   9   1      213.92      229.53     10.53 o
  -4   9   1      134.23      145.37     11.26 o
  -3   9   1       71.77       69.26     11.61 o
  -2   9   1       76.40       55.36     16.13 o
  -1   9   1      118.33      111.49     10.59 o
   0   9   1       25.51       33.26     11.32 o
   1   9   1       26.58       34.07     10.29 o
   2   9   1        0.25       -2.12      7.07 o
   3   9   1        2.46        5.10     21.18 o
   4   9   1        0.85       -0.31     21.01 o
   5   9   1       12.96        9.45     22.07 o
   6   9   1      101.12       89.47     21.93 o
   7   9   1       19.48       16.98     22.20 o
  -8  10   1        0.36        1.94     24.15 o
  -7  10   1       50.01       60.56     24.86 o
  -6  10   1       66.88       63.47     23.78 o
  -5  10   1      180.14      185.19     24.63 o
  -4  10   1      162.01      186.19     23.45 o
  -3  10   1      218.58      193.13     39.13 o
  -2  10   1       79.87       69.30     18.81 o
  -1  10   1        2.03        1.64     12.43 o
   0  10   1       41.93       46.49     12.44 o
   1  10   1      165.28      192.95     13.39 o
   2  10   1       90.23      112.81     23.97 o
   3  10   1        0.06       -3.69     21.19 o
   4  10   1       25.70       21.07     21.42 o
   5  10   1       38.01       35.97     21.97 o
   6  10   1        0.24       16.43     23.16 o
  -7  11   1       83.17       74.57     23.95 o
  -6  11   1        0.78        1.07     21.20 o
  -5  11   1       67.40       91.79     23.66 o
  -4  11   1       92.26      115.76     22.95 o
  -3  11   1      235.26      254.82     25.32 o
  -2  11   1        0.33        4.98     17.22 o
  -1  11   1      192.07      213.27     17.42 o
   0  11   1       19.35       16.38     12.20 o
   1  11   1       26.38       31.01     23.83 o
   2  11   1      100.31      105.31     26.30 o
   3  11   1       31.40       24.03     24.11 o
   4  11   1       54.75       38.72     26.03 o
   5  11   1        0.64       15.31     21.09 o
  -6  12   1        9.63        6.90     22.62 o
  -5  12   1        9.56       27.94     21.43 o
  -4  12   1        2.98        9.19     19.35 o
  -3  12   1      116.69      111.51     22.12 o
  -2  12   1        5.78        7.69     13.80 o
  -1  12   1       11.85        4.71     12.61 o
   0  12   1        1.48        9.39     26.89 o
   1  12   1       18.43       13.95     25.68 o
   2  12   1       14.19       15.39     26.19 o
   3  12   1        8.74       14.33     26.76 o
  -2  13   1        6.68        9.24     25.70 o
  -1  13   1        1.31       22.54     28.38 o
  -3 -13   2        8.18        5.29     23.50 o
  -2 -13   2        0.27      -16.92     26.67 o
  -1 -13   2       30.10       51.06     27.72 o
   0 -13   2       20.27       48.09     24.85 o
   1 -13   2      140.00      128.69     15.37 o
   2 -13   2      316.90      256.80     18.92 o
   3 -13   2       49.67       56.17     15.43 o
   4 -13   2       30.23       36.44     20.35 o
   5 -13   2      105.59      116.38     23.75 o
  -5 -12   2        9.69        8.73     21.39 o
  -4 -12   2       98.61       88.45     26.98 o
  -3 -12   2       23.53       20.52     21.24 o
  -2 -12   2       56.92       64.93     26.96 o
  -1 -12   2       98.05      116.08     26.40 o
   0 -12   2      250.44      238.92     16.06 o
   1 -12   2       46.03       73.81     14.69 o
   2 -12   2       34.96       29.71     13.58 o
   3 -12   2       17.45       10.76     18.90 o
   4 -12   2        9.36       10.96     20.01 o
   5 -12   2       51.85       77.50     23.71 o
   6 -12   2       21.08       29.32     22.52 o
   7 -12   2      118.86      109.99     25.74 o
  -6 -11   2       38.89       44.62     21.69 o
  -5 -11   2       90.83       84.78     23.61 o
  -4 -11   2      111.77      138.15     26.11 o
  -3 -11   2      477.87      449.28     34.16 o
  -2 -11   2       45.43       50.40     25.47 o
  -1 -11   2       35.23       35.32     10.84 o
   0 -11   2        7.80       14.67     11.65 o
   1 -11   2     1086.41     1092.29     36.38 o
   2 -11   2        0.96       -2.85     17.20 o
   3 -11   2       54.65       75.61     19.62 o
   4 -11   2       59.70       55.06     20.52 o
   5 -11   2       32.73       22.97     22.09 o
   6 -11   2        1.32       14.59     22.06 o
   7 -11   2      102.34       84.89     26.20 o
   8 -11   2       50.75       53.26     27.34 o
  -7 -10   2      120.47      122.85     23.03 o
  -6 -10   2        1.00       11.38     19.95 o
  -5 -10   2       14.39       25.99     21.73 o
  -4 -10   2       94.20       92.24     23.88 o
  -3 -10   2       55.16       66.33     22.82 o
  -2 -10   2       47.72       61.36      8.45 o
  -1 -10   2      100.34       92.00     11.15 o
   0 -10   2      545.89      515.33     18.56 o
   1 -10   2       21.51       10.98     12.49 o
   2 -10   2       71.45       72.85     11.67 o
   3 -10   2      638.58      571.24     18.17 o
   4 -10   2      413.92      416.53     15.76 o
   5 -10   2        0.09       -0.22      8.59 o
   6 -10   2       48.37       62.10     24.72 o
   7 -10   2       47.47       33.68     23.55 o
   8 -10   2       72.89       96.17     27.65 o
   9 -10   2        5.76        8.19     24.98 o
  -8  -9   2       72.16       70.37     21.73 o
  -7  -9   2       15.29       11.87     20.54 o
  -6  -9   2       33.18       34.70     18.59 o
  -5  -9   2        4.73        5.79     18.86 o
  -4  -9   2      252.20      243.64     23.74 o
  -3  -9   2      395.23      386.68     29.63 o
  -2  -9   2      413.79      440.99     13.00 o
  -1  -9   2      666.64      668.53     17.28 o
   0  -9   2      407.10      409.91     24.77 o
   1  -9   2      296.75      298.11     14.30 o
   2  -9   2      344.30      320.02     14.61 o
   3  -9   2      289.66      321.02     16.28 o
   4  -9   2      236.89      233.24     12.33 o
   5  -9   2      262.57      250.98     16.15 o
   6  -9   2      281.89      258.77     11.40 o
   7  -9   2        5.97        4.66     24.31 o
   8  -9   2        1.68        6.36     24.25 o
   9  -9   2        4.94       11.25     25.76 o
  -9  -8   2       21.37       19.81     20.88 o
  -8  -8   2        0.09        4.08     17.69 o
  -7  -8   2      389.85      377.75     27.49 o
  -6  -8   2       59.84       60.98     21.08 o
  -5  -8   2      302.88      298.05     25.86 o
  -4  -8   2     1739.30     1624.52     44.85 o
  -3  -8   2       56.08       37.25     18.20 o
  -2  -8   2      497.46      506.91     12.67 o
  -1  -8   2      775.81      804.17     15.09 o
   0  -8   2     1980.23     1944.15     26.77 o
   1  -8   2       39.66       38.81     10.14 o
   2  -8   2       38.69       36.17      9.94 o
   3  -8   2        7.35       11.67      8.91 o
   4  -8   2      427.64      413.32     13.50 o
   5  -8   2      205.34      202.92     10.76 o
   6  -8   2       80.24       84.04      9.25 o
   7  -8   2       45.32       57.22     23.30 o
   8  -8   2        0.03       -2.15     24.47 o
   9  -8   2        4.70       -1.37     23.52 o
  10  -8   2       77.03       81.53     28.01 o
  -9  -7   2      195.84      226.43     24.85 o
  -8  -7   2      210.01      190.16     22.92 o
  -7  -7   2       24.59       27.17     17.74 o
  -6  -7   2        0.36       -1.64     17.75 o
  -5  -7   2     1020.84     1073.24     36.72 o
  -4  -7   2      648.82      610.31     27.99 o
  -3  -7   2      997.29     1003.42     24.08 o
  -2  -7   2      365.11      356.94      9.54 o
  -1  -7   2        6.12        3.48      7.03 o
   0  -7   2      267.29      286.24     10.80 o
   1  -7   2     1864.66     1799.85     23.98 o
   2  -7   2     3350.15     3502.10     33.01 o
   3  -7   2      447.69      457.77     13.66 o
   4  -7   2      164.45      161.99     10.07 o
   5  -7   2      377.34      391.61     17.23 o
   6  -7   2      598.55      627.23     30.91 o
   7  -7   2      221.06      254.47     27.32 o
   8  -7   2      410.00      420.05     31.02 o
   9  -7   2       50.64       44.61     25.93 o
  10  -7   2        2.86        9.41     23.05 o
 -10  -6   2       31.49       38.63     20.28 o
  -9  -6   2      386.87      376.48     28.46 o
  -8  -6   2       74.07       79.08     17.89 o
  -7  -6   2       94.64       82.66     17.08 o
  -6  -6   2       15.74        2.34     17.22 o
  -5  -6   2       31.62       29.64     17.74 o
  -4  -6   2     3014.97     3139.54     48.20 o
  -3  -6   2     1498.68     1395.00     71.43 o
  -2  -6   2       31.88       40.78      9.50 o
  -1  -6   2      553.42      586.29     16.15 o
   0  -6   2      660.74      732.53     13.03 o
   1  -6   2        4.65        0.40      8.42 o
   2  -6   2      598.47      604.92     14.52 o
   3  -6   2     1503.64     1437.63     27.49 o
   4  -6   2     1010.41     1026.53     29.03 o
   5  -6   2       53.80       49.57      6.12 o
   6  -6   2        4.56        6.86      7.10 o
   7  -6   2      307.97      315.56     10.86 o
   8  -6   2      134.87      138.24      8.20 o
   9  -6   2       24.70       25.65     24.04 o
  10  -6   2        9.03        4.62     23.48 o
  11  -6   2       24.29       23.54     25.30 o
 -10  -5   2       23.90       25.47     21.14 o
  -9  -5   2       37.43       17.53     19.36 o
  -8  -5   2      524.26      519.43     27.97 o
  -7  -5   2      349.69      377.27     24.57 o
  -6  -5   2      203.91      217.44     20.41 o
  -5  -5   2      916.26      938.04     24.59 o
  -4  -5   2       94.00      104.41      9.35 o
  -3  -5   2     3317.05     3328.35     59.65 o
  -2  -5   2      916.28      848.64     31.73 o
  -1  -5   2     5006.43     5284.07    246.27 o
   0  -5   2      452.40      413.65     13.29 o
   1  -5   2      648.75      709.25     14.37 o
   2  -5   2     1899.59     1899.50     29.39 o
   3  -5   2     5221.41     5301.68     59.56 o
   4  -5   2     1976.47     1937.62     17.19 o
   5  -5   2      359.18      373.40     15.38 o
   6  -5   2        3.53        6.25      5.85 o
   7  -5   2      378.66      363.10     11.49 o
   8  -5   2        0.30        5.05      7.06 o
   9  -5   2      772.70      750.55     17.97 o
  10  -5   2      207.03      226.77     29.71 o
  11  -5   2       31.23       23.13     23.03 o
 -11  -4   2       48.17       58.19     22.44 o
 -10  -4   2      118.80      138.95     21.41 o
  -9  -4   2       37.39       39.70      9.23 o
  -8  -4   2       47.80       40.19      8.66 o
  -7  -4   2      830.30      848.53     30.66 o
  -6  -4   2      243.91      254.74      9.13 o
  -5  -4   2     1800.29     1872.67     22.55 o
  -4  -4   2      287.18      300.20     11.88 o
  -3  -4   2      356.40      354.00      7.46 o
  -2  -4   2      560.34      502.51     13.67 o
  -1  -4   2     4759.59     4817.37    112.45 o
   0  -4   2     3606.12     3472.73     58.04 o
   1  -4   2       36.43       39.26      8.10 o
   2  -4   2      310.08      303.49      7.89 o
   3  -4   2     1536.97     1402.40     31.52 o
   4  -4   2     3640.21     3552.64     49.19 o
   5  -4   2       36.69       41.04      6.16 o
   6  -4   2     1457.53     1549.75     17.00 o
   7  -4   2       46.07       55.01      8.45 o
   8  -4   2       19.70       21.43      8.39 o
   9  -4   2       10.42        7.36      8.15 o
  10  -4   2      145.05      142.34     10.90 o
  11  -4   2      106.76       95.91     24.75 o
 -11  -3   2      221.81      219.74     24.49 o
 -10  -3   2      549.06      545.77     19.40 o
  -9  -3   2        6.96       17.62     19.08 o
  -8  -3   2       13.03       12.47      9.33 o
  -7  -3   2      220.25      204.61      8.98 o
  -6  -3   2      329.75      357.03     15.06 o
  -5  -3   2     3801.22     4174.51     36.45 o
  -4  -3   2     4510.62     4600.28     41.74 o
  -3  -3   2       29.56       10.52      4.93 o
  -2  -3   2        4.62        6.52      5.54 o
  -1  -3   2      369.21      392.96     10.85 o
   0  -3   2       18.42       34.54      6.03 o
   1  -3   2       21.68       31.52      6.82 o
   2  -3   2    15944.72    15861.90    160.68 o
   3  -3   2     1548.25     1550.07     16.62 o
   4  -3   2      114.68      131.46      7.19 o
   5  -3   2       11.89       15.76      6.30 o
   6  -3   2     1974.61     1937.79     45.50 o
   7  -3   2      126.88      128.02      8.40 o
   8  -3   2      665.25      546.87     61.76 o
   9  -3   2       14.96       20.32     10.18 o
  10  -3   2       68.50       60.71     19.80 o
  11  -3   2        0.21        7.95     21.46 o
 -11  -2   2       89.32      103.37     14.52 o
 -10  -2   2       62.56       73.52     12.41 o
  -9  -2   2      819.99      812.60     32.97 o
  -8  -2   2      168.78      169.30     12.46 o
  -7  -2   2        7.72       14.47      9.70 o
  -6  -2   2       14.36        3.68      5.50 o
  -5  -2   2     1976.38     2002.87     25.33 o
  -4  -2   2     6223.84     6278.77     55.55 o
  -3  -2   2     1991.28     2057.99     27.28 o
  -2  -2   2      790.63      829.24      7.71 o
  -1  -2   2     1378.68     1503.10     11.69 o
   0  -2   2      955.90      965.45     15.59 o
   1  -2   2     8278.69     8226.49    118.18 o
   2  -2   2    42307.61    36963.46    638.70 o
   3  -2   2     5618.63     5481.87    159.71 o
   4  -2   2       11.01       15.30      6.00 o
   5  -2   2     1087.93     1040.41     16.21 o
   6  -2   2      587.63      610.62     16.12 o
   7  -2   2      873.15      865.46     19.67 o
   8  -2   2      285.93      333.84     33.04 o
   9  -2   2      121.16      128.29     13.33 o
  10  -2   2       49.26       62.71     12.27 o
  11  -2   2      158.00      150.74     24.40 o
 -11  -1   2       29.51       37.09     13.17 o
 -10  -1   2       55.22       53.30     13.64 o
  -9  -1   2       24.51       40.10      7.89 o
  -8  -1   2      843.40      874.86     24.87 o
  -7  -1   2     1860.64     1895.13     26.98 o
  -6  -1   2      564.57      543.97     10.50 o
  -5  -1   2      203.45      268.40      8.60 o
  -4  -1   2      674.05      651.59      8.25 o
  -3  -1   2    15038.90    14750.37    129.57 o
  -2  -1   2    13382.23    13189.78    126.16 o
  -1  -1   2     3547.51     3717.80     14.60 o
   0  -1   2     3233.88     3371.56     22.98 o
   1  -1   2     3206.10     3183.13     18.58 o
   2  -1   2    13754.55    13995.41    132.91 o
   3  -1   2     7779.67     7980.46     99.80 o
   4  -1   2      772.36      736.60     11.03 o
   5  -1   2     2605.58     2674.52     48.02 o
   6  -1   2       77.18       87.54      9.45 o
   7  -1   2       13.80        9.39      7.58 o
   8  -1   2      400.99      407.50     17.41 o
   9  -1   2      750.15      729.06     31.35 o
  10  -1   2      225.98      200.86     23.27 o
  11  -1   2       24.98       14.62     18.95 o
 -12   0   2      101.51       96.48     21.50 o
 -11   0   2       28.66       18.35     18.14 o
 -10   0   2       18.77       16.46     16.86 o
  -9   0   2      143.12      127.40     19.03 o
  -8   0   2      683.47      678.35     20.98 o
  -7   0   2      293.32      265.25      8.04 o
  -6   0   2     2490.46     2654.36     19.34 o
  -5   0   2      725.45      696.81     14.71 o
  -4   0   2      497.00      516.93      7.33 o
  -3   0   2       80.31       88.61      4.54 o
  -2   0   2     2764.33     2793.04     16.37 o
  -1   0   2     1538.43     1562.73      9.33 o
   0   0   2      194.22      232.87      7.96 o
   1   0   2     3386.38     3519.39     86.44 o
   2   0   2      251.11      263.17      7.40 o
   3   0   2      731.59      703.59     16.11 o
   4   0   2        2.23       10.15      5.67 o
   5   0   2     1959.71     2019.94     27.22 o
   6   0   2      118.63      102.97      9.88 o
   7   0   2       76.35       61.89     11.49 o
   8   0   2       76.69       81.21     11.94 o
   9   0   2      111.24      121.27     15.90 o
  10   0   2       76.29       69.51     14.32 o
  11   0   2       49.82       57.12     18.80 o
 -12   1   2       12.66       24.15     20.99 o
 -11   1   2       73.45       75.32     21.69 o
 -10   1   2      347.91      334.94     25.80 o
  -9   1   2      351.21      306.67     20.91 o
  -8   1   2        1.51       -0.80      6.78 o
  -7   1   2      356.40      330.74      8.87 o
  -6   1   2     3949.42     4029.51     52.36 o
  -5   1   2     1814.95     1818.09     23.54 o
  -4   1   2     4627.36     4614.38     44.85 o
  -3   1   2      114.16      112.73      3.51 o
  -2   1   2      326.03      337.66     11.22 o
  -1   1   2     1718.27     1806.60     41.59 o
   0   1   2     6109.41     6340.58     72.16 o
   1   1   2    21502.32    20714.74    194.89 o
   2   1   2     3822.47     4058.73     93.17 o
   3   1   2      562.37      567.35     12.33 o
   4   1   2      218.20      225.43      9.97 o
   5   1   2     1168.74     1217.56     22.31 o
   6   1   2      841.51      855.61     20.66 o
   7   1   2      158.84      155.14     18.60 o
   8   1   2       25.15       24.09     16.21 o
   9   1   2       33.41       34.27     12.33 o
  10   1   2       65.00       74.74     12.99 o
  11   1   2       42.62       68.80     20.35 o
 -12   2   2        0.04        5.64     21.18 o
 -11   2   2      112.61      122.05     24.22 o
 -10   2   2      372.79      438.04     29.59 o
  -9   2   2      650.03      594.49     12.83 o
  -8   2   2      108.42       98.47      6.34 o
  -7   2   2        0.07       -0.74      3.69 o
  -6   2   2      392.07      362.66     20.55 o
  -5   2   2     3705.79     3662.56     33.98 o
  -4   2   2     4164.44     4024.48     31.20 o
  -3   2   2     4711.94     4693.31     46.19 o
  -2   2   2     6570.43     6427.82     34.65 o
  -1   2   2     8599.62     8353.05    115.85 o
   0   2   2        7.21        6.44      7.00 o
   1   2   2     3107.30     3312.83     76.23 o
   2   2   2     9636.71     9674.56     66.47 o
   3   2   2      135.58      122.51      9.53 o
   4   2   2      124.22      130.35     13.32 o
   5   2   2      190.12      177.24     10.84 o
   6   2   2      347.18      375.96     10.88 o
   7   2   2      476.29      507.63     23.03 o
   8   2   2      463.33      457.79     25.28 o
   9   2   2       18.04       14.35     16.67 o
  10   2   2        0.04        0.20     11.07 o
  11   2   2       95.70      119.14     21.73 o
 -11   3   2       21.54       19.48     22.54 o
 -10   3   2      284.25      257.80     27.35 o
  -9   3   2      199.39      205.41     25.31 o
  -8   3   2      551.85      513.27     29.12 o
  -7   3   2     1123.49     1086.42     35.84 o
  -6   3   2      565.83      543.51     13.98 o
  -5   3   2       10.37        5.66      9.35 o
  -4   3   2      359.51      335.39     17.62 o
  -3   3   2     4045.82     3991.89     17.16 o
  -2   3   2     3043.32     3082.36     26.44 o
  -1   3   2     2243.77     2250.66     21.19 o
   0   3   2      388.99      407.64     15.14 o
   1   3   2      734.57      721.77     14.50 o
   2   3   2     2264.11     2397.73     41.28 o
   3   3   2     2170.17     1995.79    103.46 o
   4   3   2      269.88      246.36     17.66 o
   5   3   2       86.21       67.30      6.66 o
   6   3   2       17.93       12.97      7.61 o
   7   3   2       39.84       31.70      8.95 o
   8   3   2      379.92      377.21     14.12 o
   9   3   2      176.34      168.75     22.13 o
  10   3   2      107.34       89.44     21.10 o
 -11   4   2       56.39       38.32     24.16 o
 -10   4   2       37.74       47.28     22.55 o
  -9   4   2      202.34      212.23     24.59 o
  -8   4   2      281.90      257.89     26.27 o
  -7   4   2     2525.23     2519.31     52.68 o
  -6   4   2      197.44      199.81     11.10 o
  -5   4   2       15.65       10.93     11.07 o
  -4   4   2      345.31      281.50     55.34 o
  -3   4   2      855.71      877.13     18.13 o
  -2   4   2     1651.63     1609.78     21.34 o
  -1   4   2     2060.74     2030.14     21.86 o
   0   4   2      293.92      292.24     12.43 o
   1   4   2      194.44      184.83      7.00 o
   2   4   2      411.67      424.32     11.11 o
   3   4   2      347.45      300.36      9.84 o
   4   4   2       10.60        9.20      2.90 o
   5   4   2      463.17      413.14     17.01 o
   6   4   2        8.90        8.54      5.40 o
   7   4   2      365.32      418.72     11.16 o
   8   4   2      120.08      123.59      8.31 o
   9   4   2      162.16      183.14     21.58 o
  10   4   2       35.08       33.88     20.70 o
 -11   5   2       94.62      101.40     25.99 o
 -10   5   2       74.14       84.37     25.59 o
  -9   5   2       99.83      105.64     22.65 o
  -8   5   2       10.97        6.19     21.26 o
  -7   5   2      602.44      615.22     31.10 o
  -6   5   2      551.48      605.37     31.13 o
  -5   5   2      933.14      936.80     37.78 o
  -4   5   2      590.60      495.83     32.98 o
  -3   5   2      149.98      166.55     12.11 o
  -2   5   2     1355.56     1369.93     21.35 o
  -1   5   2      305.52      292.73     11.56 o
   0   5   2     2214.44     2147.26     21.61 o
   1   5   2      519.19      531.20     11.11 o
   2   5   2      124.98      124.35      7.53 o
   3   5   2       45.21       39.73      4.18 o
   4   5   2      711.89      736.32     38.05 o
   5   5   2      476.22      487.73     26.84 o
   6   5   2      822.66      813.17     32.68 o
   7   5   2      320.66      266.58     22.89 o
   8   5   2       68.19       78.31     19.99 o
   9   5   2       73.60       74.56     19.47 o
 -11   6   2       32.08       38.90     25.71 o
 -10   6   2      149.81      147.17     27.59 o
  -9   6   2       75.51       77.94     25.15 o
  -8   6   2       38.35       51.76     23.94 o
  -7   6   2       36.90       31.80     23.01 o
  -6   6   2       68.38       62.29     21.89 o
  -5   6   2      170.49      159.78     23.41 o
  -4   6   2      317.98      296.01      9.50 o
  -3   6   2      617.92      658.88     18.74 o
  -2   6   2        6.68        6.01      9.76 o
  -1   6   2      157.85      130.05     10.51 o
   0   6   2     1099.89     1133.08     15.78 o
   1   6   2     1115.73     1188.16     14.84 o
   2   6   2      324.18      308.91     10.26 o
   3   6   2        3.06        1.78      3.10 o
   4   6   2       27.46       22.53     17.24 o
   5   6   2      758.19      735.04     31.87 o
   6   6   2      340.67      300.60     26.77 o
   7   6   2       38.80       40.47     19.63 o
   8   6   2       63.38       65.54     21.43 o
   9   6   2        4.46       -7.14     20.65 o
 -10   7   2       58.69       85.76     25.18 o
  -9   7   2      536.40      512.13     33.46 o
  -8   7   2      184.00      195.05     25.62 o
  -7   7   2       59.41       66.56     24.37 o
  -6   7   2       60.86       64.60     23.32 o
  -5   7   2       21.80       24.24      4.47 o
  -4   7   2      198.02      189.01     18.36 o
  -3   7   2     1015.29     1096.14     23.44 o
  -2   7   2      172.17      188.90     13.12 o
  -1   7   2      192.57      216.76     12.20 o
   0   7   2      110.78      124.76      9.25 o
   1   7   2       92.83      105.54      7.77 o
   2   7   2       14.90       22.01      6.85 o
   3   7   2      196.30      198.74     24.44 o
   4   7   2      172.63      159.22     24.58 o
   5   7   2       92.06       94.68     22.18 o
   6   7   2       24.75       48.80     21.25 o
   7   7   2       58.76       68.40     20.82 o
   8   7   2       59.32       68.42     22.56 o
 -10   8   2       28.15       41.46     24.43 o
  -9   8   2      151.48      157.41     26.77 o
  -8   8   2        1.79       12.04     21.20 o
  -7   8   2      205.86      234.52     28.51 o
  -6   8   2       25.24       26.54     22.17 o
  -5   8   2        0.20       -0.91      5.75 o
  -4   8   2      223.51      191.62     12.00 o
  -3   8   2      511.73      537.60     27.61 o
  -2   8   2      239.89      233.75     19.16 o
  -1   8   2      174.03      160.01     12.31 o
   0   8   2        2.83        9.97      8.00 o
   1   8   2       67.75       60.85      7.65 o
   2   8   2        0.26        2.60     20.65 o
   3   8   2      459.79      434.74     29.76 o
   4   8   2      299.80      301.37     28.72 o
   5   8   2       58.77       54.49     20.18 o
   6   8   2      254.00      222.63     25.22 o
   7   8   2      118.57      109.96     24.69 o
  -9   9   2       17.94       16.73     22.96 o
  -8   9   2       82.11      105.12     27.67 o
  -7   9   2      126.43      145.71     26.04 o
  -6   9   2      124.91      141.67     25.53 o
  -5   9   2      184.57      203.54     24.78 o
  -4   9   2       46.46       35.65     10.21 o
  -3   9   2       35.54       21.09     11.03 o
  -2   9   2      144.71      152.74     15.23 o
  -1   9   2      620.99      619.32     16.39 o
   0   9   2      320.37      355.66     13.41 o
   1   9   2       36.11       38.24      7.47 o
   2   9   2        2.52        0.77     23.30 o
   3   9   2      168.78      176.53     25.03 o
   4   9   2      231.49      252.93     29.21 o
   5   9   2       34.16       20.19     23.26 o
   6   9   2        9.90        6.46     19.49 o
  -8  10   2        5.97       -1.82     22.71 o
  -7  10   2       25.35       44.19     23.28 o
  -6  10   2       13.66       11.78     22.15 o
  -5  10   2        6.87       10.19     20.77 o
  -4  10   2       41.83       49.54     21.10 o
  -3  10   2        0.33        3.95     18.93 o
  -2  10   2        0.21        0.18     17.91 o
  -1  10   2      271.64      253.16     13.14 o
   0  10   2       28.46       18.48     12.34 o
   1  10   2       50.95       69.87     12.09 o
   2  10   2       22.41       16.40     24.83 o
   3  10   2       10.01        5.24     24.42 o
   4  10   2        1.00        1.91     24.23 o
   5  10   2      286.25      317.28     30.88 o
  -7  11   2        0.32       19.16     23.54 o
  -6  11   2       50.32       66.32     24.33 o
  -5  11   2       64.65       84.63     23.41 o
  -4  11   2       40.38       34.09     21.52 o
  -3  11   2      131.57      151.57     23.10 o
  -2  11   2       74.18       88.47     15.37 o
  -1  11   2       15.17       15.71     14.35 o
   0  11   2        0.41       -1.89     11.64 o
   1  11   2        0.44       15.22     25.80 o
   2  11   2       47.78       56.15     28.76 o
   3  11   2       56.58       56.93     25.26 o
   4  11   2        6.05        9.71     24.82 o
  -5  12   2       28.35       34.32     22.20 o
  -4  12   2       90.27       77.41     22.97 o
  -3  12   2       82.46      102.42     21.96 o
  -2  12   2       12.46       21.89     14.40 o
  -1  12   2       28.20       31.69     25.49 o
   0  12   2        2.89        6.33     24.28 o
   1  12   2       34.51       25.29     28.77 o
   2  12   2        0.03      -16.37     26.57 o
   0 -14   3        0.30       -4.03     27.95 o
   1 -14   3        8.03       -3.52     27.73 o
   2 -14   3       55.14       51.94     14.85 o
  -3 -13   3       41.75       46.11     26.16 o
  -2 -13   3       52.64       57.07     25.93 o
  -1 -13   3       71.75       77.25     24.65 o
   0 -13   3        4.42      -18.95     25.99 o
   1 -13   3        1.78       11.03     13.55 o
   2 -13   3       67.57       51.49     15.50 o
   3 -13   3        5.58       18.17     15.63 o
   4 -13   3        5.77       15.47     20.58 o
   5 -13   3       80.16       92.05     23.62 o
  -5 -12   3       45.10       37.98     23.98 o
  -4 -12   3        1.11       20.18     22.88 o
  -3 -12   3      159.27      120.66     23.98 o
  -2 -12   3        6.88       14.04     23.93 o
  -1 -12   3       78.47       76.99     12.35 o
   0 -12   3      164.47      172.01     14.96 o
   1 -12   3      118.56      120.94     14.70 o
   2 -12   3        3.50        2.27     13.41 o
   3 -12   3        4.14       10.82     18.17 o
   4 -12   3       27.47       41.24     20.44 o
   5 -12   3       19.26       26.94     22.51 o
   6 -12   3       13.86       23.20     22.72 o
   7 -12   3        1.96        7.20     24.94 o
  -6 -11   3       15.38        7.76     19.74 o
  -5 -11   3       42.30       37.97     20.34 o
  -4 -11   3        0.67       -1.76     21.85 o
  -3 -11   3       41.45       52.13     23.51 o
  -2 -11   3      260.41      243.04     12.40 o
  -1 -11   3       73.58       97.34     15.32 o
   0 -11   3      281.08      287.57     15.71 o
   1 -11   3       97.66      100.46     14.07 o
   2 -11   3      575.47      590.56     28.01 o
   3 -11   3       30.43       47.12     19.80 o
   4 -11   3       17.95       16.61     20.18 o
   5 -11   3       30.37       41.33     20.71 o
   6 -11   3      173.83      188.06     26.81 o
   7 -11   3       37.37       45.39     25.74 o
   8 -11   3       70.86       73.35     27.78 o
  -7 -10   3        1.78        4.12     19.10 o
  -6 -10   3       38.59       32.84     18.10 o
  -5 -10   3       29.49       29.38     21.20 o
  -4 -10   3      365.43      333.75     28.24 o
  -3 -10   3      238.32      216.77     16.62 o
  -2 -10   3      358.05      363.39     13.48 o
  -1 -10   3        9.72        9.37     10.41 o
   0 -10   3      111.56      105.60     13.03 o
   1 -10   3       55.74       29.01     13.00 o
   2 -10   3      104.37      106.01     12.34 o
   3 -10   3      166.22      176.17     16.13 o
   4 -10   3      437.01      423.90     15.88 o
   5 -10   3        5.53        7.90      9.40 o
   6 -10   3       10.04        9.49     23.23 o
   7 -10   3      132.05      139.51     24.67 o
   8 -10   3       49.67       53.83     23.61 o
   9 -10   3       40.50       48.53     26.83 o
  -8  -9   3       63.71       75.19     22.34 o
  -7  -9   3      451.91      455.06     31.49 o
  -6  -9   3      134.46      111.21     22.09 o
  -5  -9   3        0.53       -4.04     19.54 o
  -4  -9   3        0.32       -7.96     20.00 o
  -3  -9   3      410.91      384.83      7.62 o
  -2  -9   3     1353.67     1328.29     20.68 o
  -1  -9   3      640.68      634.90     25.50 o
   0  -9   3      181.15      171.36     11.05 o
   1  -9   3       18.91       23.76      8.86 o
   2  -9   3      449.28      475.51     16.40 o
   3  -9   3      731.10      799.11     19.57 o
   4  -9   3      656.97      663.61     17.30 o
   5  -9   3      217.79      236.08     17.63 o
   6  -9   3        5.92       10.96      8.80 o
   7  -9   3       30.27       23.55     23.99 o
   8  -9   3       37.68       39.84     22.19 o
   9  -9   3      107.39      124.43     29.27 o
  -9  -8   3        2.56        9.32     17.61 o
  -8  -8   3        1.01      -13.64     19.16 o
  -7  -8   3      260.72      278.54     26.32 o
  -6  -8   3       45.88       48.86     17.94 o
  -5  -8   3        5.90       -1.65     18.02 o
  -4  -8   3       91.92       86.99     18.32 o
  -3  -8   3       25.18       22.92      4.50 o
  -2  -8   3      709.46      721.18     15.49 o
  -1  -8   3     1164.40     1127.93     17.30 o
   0  -8   3      554.17      556.92     21.95 o
   1  -8   3       71.05       74.09     10.47 o
   2  -8   3        1.51        2.83      9.75 o
   3  -8   3       50.01       33.28      9.63 o
   4  -8   3      305.83      304.76     13.05 o
   5  -8   3      254.81      244.22     12.67 o
   6  -8   3      250.83      237.68     16.65 o
   7  -8   3       20.02       18.58      9.25 o
   8  -8   3        5.03        0.50     21.15 o
   9  -8   3        2.18       -7.17     25.67 o
  10  -8   3        0.14        8.18     26.30 o
  -9  -7   3        7.77        8.99     18.77 o
  -8  -7   3        0.10       -2.01     18.90 o
  -7  -7   3        2.67        2.75     17.09 o
  -6  -7   3      531.27      540.81     29.12 o
  -5  -7   3      235.64      234.90     22.64 o
  -4  -7   3     1176.70     1028.93     38.55 o
  -3  -7   3     1088.03     1040.28     24.42 o
  -2  -7   3        2.39        3.45     12.00 o
  -1  -7   3      373.32      358.03     14.28 o
   0  -7   3      923.85      868.20     24.79 o
   1  -7   3     1709.78     1667.22     23.44 o
   2  -7   3      451.19      480.10     14.78 o
   3  -7   3      362.50      353.18     14.51 o
   4  -7   3        5.32        7.78      7.00 o
   5  -7   3     1050.60     1123.50     24.36 o
   6  -7   3      763.06      777.41     17.94 o
   7  -7   3      113.92      117.95     10.21 o
   8  -7   3      168.40      163.81     10.65 o
   9  -7   3        2.46       -3.13     23.18 o
  10  -7   3       40.65       38.77     24.63 o
 -10  -6   3        8.47        3.35     17.50 o
  -9  -6   3      436.45      430.78     27.54 o
  -8  -6   3      822.00      805.25     33.83 o
  -7  -6   3        1.78       -2.46     14.85 o
  -6  -6   3      104.76      101.01     12.41 o
  -5  -6   3      325.12      321.99      8.19 o
  -4  -6   3     2214.53     2286.39     46.57 o
  -3  -6   3     3312.44     3444.34     49.38 o
  -2  -6   3     3100.50     3119.63     33.26 o
  -1  -6   3       30.66       43.17     10.40 o
   0  -6   3      292.84      281.99     12.38 o
   1  -6   3     1743.98     1726.22     22.90 o
   2  -6   3     2097.52     2074.81     19.60 o
   3  -6   3     1766.66     1853.83     28.08 o
   4  -6   3     1097.56     1125.10     16.12 o
   5  -6   3        0.01        5.75      6.56 o
   6  -6   3      203.02      180.49      8.83 o
   7  -6   3       50.24       58.80      9.42 o
   8  -6   3      178.25      175.77     11.37 o
   9  -6   3       26.34       29.08      8.63 o
  10  -6   3        4.74       10.26     23.81 o
  11  -6   3        7.09       -8.36     25.83 o
 -10  -5   3       23.32       28.28     18.06 o
  -9  -5   3      310.48      356.23     26.49 o
  -8  -5   3     1002.74     1038.98     35.48 o
  -7  -5   3       75.60       87.52      8.82 o
  -6  -5   3      591.15      608.86     13.68 o
  -5  -5   3      504.40      511.03     10.07 o
  -4  -5   3      884.34      929.71     11.88 o
  -3  -5   3     6186.92     6625.93     70.00 o
  -2  -5   3     6452.61     6473.53     48.54 o
  -1  -5   3      306.65      259.19     17.44 o
   0  -5   3      977.56     1040.79     14.59 o
   1  -5   3       66.70       60.76      8.36 o
   2  -5   3      785.65      800.65     21.85 o
   3  -5   3      665.28      614.65     23.12 o
   4  -5   3     6948.63     6983.29     35.32 o
   5  -5   3      538.16      553.76     18.59 o
   6  -5   3      334.16      321.64     10.02 o
   7  -5   3      351.46      343.63     13.10 o
   8  -5   3      941.86      963.08     19.44 o
   9  -5   3      101.84      122.87     10.58 o
  10  -5   3       85.05      103.34     26.59 o
  11  -5   3       69.86       61.91     24.17 o
 -11  -4   3       31.44       41.29     18.98 o
 -10  -4   3       10.24       19.83     20.81 o
  -9  -4   3      131.59      125.87     19.46 o
  -8  -4   3      703.94      708.76     14.28 o
  -7  -4   3       79.69       83.15      6.98 o
  -6  -4   3     1039.57     1071.75     12.41 o
  -5  -4   3      283.37      280.28      8.46 o
  -4  -4   3       16.55       13.71      6.08 o
  -3  -4   3      706.63      792.75     11.78 o
  -2  -4   3      988.68      942.65     16.31 o
  -1  -4   3     3421.62     3320.43     46.29 o
   0  -4   3     2418.25     2347.15     17.94 o
   1  -4   3        2.31       -1.10      7.52 o
   2  -4   3      104.05       99.08      7.99 o
   3  -4   3     1538.01     1380.44     25.82 o
   4  -4   3     4940.27     5182.38     41.75 o
   5  -4   3      167.14      164.75      8.13 o
   6  -4   3       74.30       77.34      7.76 o
   7  -4   3        2.04        2.41      6.92 o
   8  -4   3        8.90       12.35      9.63 o
   9  -4   3       29.09       37.25     10.33 o
  10  -4   3      178.81      190.57     12.95 o
  11  -4   3       26.15       30.42     22.97 o
 -11  -3   3      135.09      143.89     24.62 o
 -10  -3   3      496.93      536.15     19.76 o
  -9  -3   3      408.70      406.50     13.39 o
  -8  -3   3        3.85        0.55      8.03 o
  -7  -3   3      248.96      267.71      9.20 o
  -6  -3   3     1911.61     1882.63     34.19 o
  -5  -3   3     2669.06     2719.21     22.80 o
  -4  -3   3     6426.28     6898.21     56.81 o
  -3  -3   3     1913.77     1994.58     23.96 o
  -2  -3   3       47.03       60.09      6.06 o
  -1  -3   3     1997.09     1962.79     15.92 o
   0  -3   3     8158.35     8067.73     67.82 o
   1  -3   3     7156.97     7334.26     32.38 o
   2  -3   3      406.65      415.92     10.29 o
   3  -3   3     1467.36     1573.11     13.50 o
   4  -3   3      553.18      559.56     11.68 o
   5  -3   3     1040.58     1008.29     50.72 o
   6  -3   3      672.95      634.45     25.95 o
   7  -3   3      517.82      490.83     12.72 o
   8  -3   3        1.59        1.91     10.89 o
   9  -3   3      101.43      102.46     11.93 o
  10  -3   3      108.79      122.70     13.18 o
  11  -3   3       36.83       37.90     22.56 o
 -11  -2   3       16.25       20.75     13.34 o
 -10  -2   3      138.74      175.85     14.80 o
  -9  -2   3      339.65      349.43     11.46 o
  -8  -2   3      350.14      344.03     10.72 o
  -7  -2   3      142.15      152.60     12.17 o
  -6  -2   3        0.51       -1.14      6.16 o
  -5  -2   3     1593.88     1629.89     13.53 o
  -4  -2   3     4666.48     4803.83     27.29 o
  -3  -2   3     5326.84     5637.19     60.97 o
  -2  -2   3     1613.30     1647.18     17.22 o
  -1  -2   3      147.55      132.82      5.37 o
   0  -2   3        7.10        8.91      4.44 o
   1  -2   3      791.19      823.67     12.17 o
   2  -2   3     1215.33     1169.05     15.26 o
   3  -2   3     3080.54     3048.14     59.29 o
   4  -2   3       40.60       39.21      7.39 o
   5  -2   3        3.95        3.80      7.19 o
   6  -2   3      156.00      154.48      9.40 o
   7  -2   3      630.76      654.41     14.87 o
   8  -2   3       46.11       54.61     12.59 o
   9  -2   3       62.73       54.40     12.76 o
  10  -2   3        0.04       -1.53     11.80 o
  11  -2   3      102.31      111.63     14.40 o
 -11  -1   3       16.57        7.95     17.08 o
 -10  -1   3       98.82      106.02     14.85 o
  -9  -1   3      733.15      676.12     33.88 o
  -8  -1   3     2180.40     2104.08     30.75 o
  -7  -1   3      278.80      271.08     10.77 o
  -6  -1   3       14.51       23.81      5.61 o
  -5  -1   3       24.51       23.41      4.66 o
  -4  -1   3     8941.90     9389.55     60.56 o
  -3  -1   3     7089.45     7178.39     57.01 o
  -2  -1   3     2505.37     2558.89     15.32 o
  -1  -1   3     1947.94     1903.77     17.01 o
   0  -1   3     1693.07     1720.95     21.14 o
   1  -1   3     2074.13     1986.67      8.49 o
   2  -1   3     8710.61     9014.49     49.63 o
   3  -1   3     4852.41     4992.47     25.56 o
   4  -1   3     1740.78     1769.67     18.61 o
   5  -1   3        0.46        6.16      9.41 o
   6  -1   3      686.27      663.54     15.87 o
   7  -1   3      191.17      164.36     10.26 o
   8  -1   3      241.89      269.59     15.63 o
   9  -1   3      294.29      299.73     17.10 o
  10  -1   3       83.97       78.14     20.38 o
  11  -1   3      111.29      103.46     14.60 o
 -12   0   3      148.89      128.67     23.39 o
 -11   0   3       66.88       69.91     20.25 o
 -10   0   3       68.93       47.47     18.80 o
  -9   0   3      668.35      602.98     28.83 o
  -8   0   3      712.16      691.95     14.51 o
  -7   0   3      737.63      698.03     22.71 o
  -6   0   3     1145.51     1167.74     28.24 o
  -5   0   3      382.04      367.68     10.99 o
  -4   0   3      110.48      115.61      5.50 o
  -3   0   3      139.98      126.90      4.77 o
  -2   0   3     5581.33     5301.88     40.27 o
  -1   0   3      173.53      216.89     10.26 o
   0   0   3    12830.12    12937.82    172.27 o
   1   0   3        2.16        2.78      4.48 o
   2   0   3      174.24      174.01      9.44 o
   3   0   3     1708.85     1738.26     35.16 o
   4   0   3     3956.29     4087.90     48.67 o
   5   0   3      393.16      396.34     17.57 o
   6   0   3      261.85      248.28     11.89 o
   7   0   3      762.85      763.78     24.71 o
   8   0   3       31.09       32.68     11.56 o
   9   0   3      143.27      155.22     14.40 o
  10   0   3      299.97      280.71     17.36 o
  11   0   3        3.10        6.94     12.52 o
 -12   1   3      267.95      271.64     28.32 o
 -11   1   3       21.33       32.40     20.39 o
 -10   1   3      122.40      141.75     22.09 o
  -9   1   3       63.98       61.36      7.86 o
  -8   1   3       20.38       13.36      6.95 o
  -7   1   3      103.82      102.28      6.95 o
  -6   1   3     1929.96     1984.00     21.17 o
  -5   1   3     3443.16     3321.29     80.16 o
  -4   1   3     2241.92     2239.57     15.81 o
  -3   1   3      149.25      144.29      4.62 o
  -2   1   3     1749.77     1765.50     23.05 o
  -1   1   3        5.61        9.27      6.63 o
   0   1   3    14822.02    14890.66    204.23 o
   1   1   3       92.00       86.71      8.27 o
   2   1   3      161.12      148.77      8.31 o
   3   1   3      211.39      200.92      9.22 o
   4   1   3     2409.34     2565.70     50.67 o
   5   1   3      374.11      368.35     18.74 o
   6   1   3     1074.56     1078.63     20.92 o
   7   1   3     1264.30     1286.40     34.04 o
   8   1   3      130.17      140.24     13.28 o
   9   1   3       34.10       38.09     11.69 o
  10   1   3      312.32      317.47     21.37 o
  11   1   3       65.25       58.21     21.24 o
 -11   2   3        1.23        4.08     20.84 o
 -10   2   3      171.71      163.13     24.03 o
  -9   2   3      276.19      228.21     20.62 o
  -8   2   3        0.58        1.20      3.26 o
  -7   2   3       19.69       18.98      7.32 o
  -6   2   3     2833.42     2826.89     26.63 o
  -5   2   3     2262.86     2237.98     22.36 o
  -4   2   3      493.10      443.98     18.52 o
  -3   2   3      560.34      492.28      8.86 o
  -2   2   3     2248.02     2376.65     36.87 o
  -1   2   3     1062.46     1016.54     16.12 o
   0   2   3     4052.24     4436.99     98.51 o
   1   2   3     3382.78     3331.80     25.49 o
   2   2   3       96.49       92.89      6.74 o
   3   2   3      115.36      139.40     10.09 o
   4   2   3        0.16       -1.90     12.39 o
   5   2   3      387.52      419.67     14.49 o
   6   2   3      168.14      149.75      8.97 o
   7   2   3       43.91       57.72     10.34 o
   8   2   3       49.08       29.88     17.40 o
   9   2   3       22.03       13.38     10.99 o
  10   2   3        1.29        3.74     18.94 o
 -11   3   3        5.16       -0.77     22.33 o
 -10   3   3      198.34      217.39     25.55 o
  -9   3   3      995.34      984.36     38.52 o
  -8   3   3      734.15      698.45     31.95 o
  -7   3   3      427.28      373.66     26.69 o
  -6   3   3      315.90      326.63     12.14 o
  -5   3   3       35.76       31.39     10.97 o
  -4   3   3     1187.73     1063.84     54.15 o
  -3   3   3     2568.64     2580.07     22.80 o
  -2   3   3     1110.08     1099.50     18.40 o
  -1   3   3      841.41      812.18     15.77 o
   0   3   3     1083.72     1180.39     16.86 o
   1   3   3      269.92      225.23      9.83 o
   2   3   3     5337.49     5699.65     71.52 o
   3   3   3     4553.19     4431.79    164.35 o
   4   3   3      450.55      437.40     21.91 o
   5   3   3       83.86       67.43     11.02 o
   6   3   3     2050.84     2121.55     25.39 o
   7   3   3      390.11      392.97     13.80 o
   8   3   3       21.03       32.16      9.22 o
   9   3   3      179.82      149.02     22.33 o
  10   3   3        7.25       13.03     19.69 o
 -11   4   3       28.29       32.55     22.52 o
 -10   4   3       19.66       27.77     23.26 o
  -9   4   3       21.11       21.13     20.16 o
  -8   4   3      207.91      242.66     26.42 o
  -7   4   3      428.01      429.27     27.07 o
  -6   4   3      288.83      307.50     23.25 o
  -5   4   3        2.53       -2.91     10.88 o
  -4   4   3       11.45       15.73      3.95 o
  -3   4   3      215.87      177.60     12.42 o
  -2   4   3     3916.20     3788.27     33.20 o
  -1   4   3      680.78      751.89     15.95 o
   0   4   3      926.34      987.23     16.24 o
   1   4   3       22.14       27.40      7.31 o
   2   4   3      776.03      810.87     17.75 o
   3   4   3      700.23      728.59     31.96 o
   4   4   3      292.20      280.78      8.82 o
   5   4   3      536.26      494.20     12.80 o
   6   4   3      528.55      495.05      9.69 o
   7   4   3      101.39      118.72     10.33 o
   8   4   3        0.25       -8.53     16.67 o
   9   4   3      106.89      107.78     19.85 o
  10   4   3       52.02       82.68     21.53 o
 -11   5   3       25.43       34.66     26.38 o
 -10   5   3       37.38       45.13     21.59 o
  -9   5   3       67.78       87.64     22.25 o
  -8   5   3      334.66      343.88     28.84 o
  -7   5   3     1615.69     1541.88     44.53 o
  -6   5   3     1263.00     1252.94     38.85 o
  -5   5   3      438.54      409.17     24.67 o
  -4   5   3      174.63      192.33      7.53 o
  -3   5   3     1527.30     1502.14     25.09 o
  -2   5   3     1514.23     1604.18     60.68 o
  -1   5   3     2665.86     2803.41     28.77 o
   0   5   3     1116.90     1097.38     32.96 o
   1   5   3      226.67      231.40      9.05 o
   2   5   3      400.24      485.82     13.08 o
   3   5   3      199.45      205.58      8.87 o
   4   5   3       94.28      100.99      6.47 o
   5   5   3        0.59        1.63      2.76 o
   6   5   3       48.66       39.62      3.35 o
   7   5   3      141.50      132.08     20.55 o
   8   5   3        1.15        3.45     16.25 o
   9   5   3       22.05       12.67     17.58 o
 -10   6   3       22.33       23.93     22.20 o
  -9   6   3        5.47       -0.86     21.63 o
  -8   6   3      207.36      239.51     28.85 o
  -7   6   3      282.16      284.72     27.85 o
  -6   6   3      322.08      308.13     28.09 o
  -5   6   3      149.88      143.27      8.45 o
  -4   6   3      747.86      785.01     23.38 o
  -3   6   3        0.95       -2.61     10.10 o
  -2   6   3      425.47      418.88     15.82 o
  -1   6   3      433.63      413.75     14.53 o
   0   6   3      247.89      227.52     10.46 o
   1   6   3     1715.48     1779.10     19.74 o
   2   6   3      499.24      503.33     13.80 o
   3   6   3        8.10       10.64      5.88 o
   4   6   3       18.21       14.42      6.08 o
   5   6   3      741.33      705.20     31.84 o
   6   6   3      356.65      346.59     27.52 o
   7   6   3       67.15       56.55     19.97 o
   8   6   3       31.95       23.35     20.51 o
 -10   7   3       84.67      110.29     28.70 o
  -9   7   3      185.79      191.22     29.19 o
  -8   7   3      234.74      232.00     27.47 o
  -7   7   3       18.57       15.74     20.65 o
  -6   7   3      122.80      113.27     24.38 o
  -5   7   3       48.87       51.69      4.43 o
  -4   7   3       62.36       60.71     19.63 o
  -3   7   3      736.87      717.48     20.73 o
  -2   7   3      452.39      457.69     17.01 o
  -1   7   3      208.00      204.13     13.81 o
   0   7   3      487.60      487.57     17.08 o
   1   7   3       12.06       13.87      7.50 o
   2   7   3      251.59      283.16     11.82 o
   3   7   3      318.36      255.49     27.29 o
   4   7   3        8.52        7.14     18.93 o
   5   7   3      302.53      323.60     28.50 o
   6   7   3      342.43      347.84     28.42 o
   7   7   3       18.60       30.92     20.64 o
   8   7   3        9.71        5.86     21.18 o
  -9   8   3       14.65       25.22     26.04 o
  -8   8   3      571.48      533.87     35.06 o
  -7   8   3       26.47       44.21     21.33 o
  -6   8   3        0.71        6.39     22.86 o
  -5   8   3       52.56       46.15      7.52 o
  -4   8   3       25.52       31.46     20.68 o
  -3   8   3      159.43      154.37     21.18 o
  -2   8   3      160.99      172.77     13.76 o
  -1   8   3      244.76      253.98     34.27 o
   0   8   3       14.02       10.94      8.48 o
   1   8   3       90.61       76.23      8.46 o
   2   8   3       37.44       19.20      7.87 o
   3   8   3        4.87        7.81      4.42 o
   4   8   3        1.55       13.47     19.71 o
   5   8   3       25.20       26.77     21.98 o
   6   8   3      109.13       94.98     23.75 o
   7   8   3        3.36        6.57     19.75 o
  -8   9   3        0.48        3.47     24.50 o
  -7   9   3      257.84      294.54     31.54 o
  -6   9   3      214.10      210.42     26.31 o
  -5   9   3      159.44      155.41     24.54 o
  -4   9   3       44.91       44.77     20.41 o
  -3   9   3      618.51      578.86     30.60 o
  -2   9   3      385.69      387.51     26.21 o
  -1   9   3      287.42      308.38     13.70 o
   0   9   3      124.88      130.44     10.30 o
   1   9   3      128.00      125.84      9.58 o
   2   9   3        0.25       -0.83     20.96 o
   3   9   3      119.47      108.00     26.74 o
   4   9   3      255.36      221.34     28.12 o
   5   9   3       12.96       21.96     21.72 o
   6   9   3       15.93       11.14     22.44 o
  -7  10   3       52.98       65.66     24.59 o
  -6  10   3       18.04       23.04     24.75 o
  -5  10   3        2.82        5.61     21.10 o
  -4  10   3       40.33       57.32     21.65 o
  -3  10   3        8.43       15.64     19.96 o
  -2  10   3       17.98       24.18     19.11 o
  -1  10   3       64.34       64.91     14.75 o
   0  10   3        1.56        1.94     12.54 o
   1  10   3        0.41       -7.19     11.55 o
   2  10   3       92.19       94.39     25.28 o
   3  10   3        0.54       -5.05     22.20 o
   4  10   3        0.76       -0.20     21.44 o
   5  10   3       51.63       61.41     26.35 o
  -6  11   3        1.15        1.00     24.06 o
  -5  11   3        2.06       -2.31     20.46 o
  -4  11   3        1.54       13.97     20.41 o
  -3  11   3        0.32        0.95     19.47 o
  -2  11   3       34.03       20.04     14.44 o
  -1  11   3       21.61       19.68     14.13 o
   0  11   3       48.16       35.96     23.68 o
   1  11   3        2.14       -0.88     27.02 o
   2  11   3       15.46       17.74     25.52 o
   3  11   3        1.35        0.08     24.96 o
  -3  12   3        0.47       -5.80     15.97 o
  -2  12   3       88.03       85.25     28.10 o
  -1  12   3        3.84        5.13     25.07 o
   0  12   3        6.80        9.99     24.01 o
   0 -14   4        0.17       11.32     25.87 o
   1 -14   4       17.22       17.47     25.80 o
   2 -14   4        4.25       11.75     14.20 o
  -3 -13   4       94.77      108.53     27.03 o
  -2 -13   4      112.91      104.73     26.09 o
  -1 -13   4      122.57      134.19     26.41 o
   0 -13   4        0.87        7.96     12.04 o
   1 -13   4       69.32       67.72     13.69 o
   2 -13   4       80.93       75.31     14.56 o
   3 -13   4       38.20       46.77     15.38 o
   4 -13   4        2.36        0.97     19.46 o
   5 -13   4       21.40       19.14     20.82 o
  -5 -12   4       46.90       43.83     22.09 o
  -4 -12   4        3.46        3.47     22.94 o
  -3 -12   4       26.72       46.15     21.13 o
  -2 -12   4       19.83       14.50     23.21 o
  -1 -12   4      154.13      153.15     14.57 o
   0 -12   4      162.41      169.07     14.71 o
   1 -12   4       89.97       57.08     13.69 o
   2 -12   4       90.64      104.40     15.70 o
   3 -12   4        0.03        2.87     18.93 o
   4 -12   4       21.20       31.01     21.14 o
   5 -12   4       53.78       57.96     23.45 o
   6 -12   4      102.58       96.16     26.61 o
   7 -12   4        0.85        5.41     23.52 o
  -6 -11   4       36.65       30.81     21.61 o
  -5 -11   4      169.16      170.11     24.58 o
  -4 -11   4        8.49        3.66     20.48 o
  -3 -11   4        1.32       -6.03     18.48 o
  -2 -11   4       86.24       83.21     11.01 o
  -1 -11   4       25.44       29.82     11.19 o
   0 -11   4      121.34      131.41     14.24 o
   1 -11   4      634.72      630.71     21.85 o
   2 -11   4       74.34       84.10     15.08 o
   3 -11   4        2.28       12.26     18.42 o
   4 -11   4       17.85        9.87     21.01 o
   5 -11   4       70.54       85.56     23.21 o
   6 -11   4      139.54      146.15     28.10 o
   7 -11   4       17.61       45.67     25.77 o
   8 -11   4        5.18       18.51     26.51 o
  -7 -10   4        0.13       -4.12     20.65 o
  -6 -10   4        2.67       -0.69     20.49 o
  -5 -10   4      229.87      214.61     23.70 o
  -4 -10   4       11.95       22.44     19.93 o
  -3 -10   4      362.31      357.23     11.92 o
  -2 -10   4      452.57      417.03     15.05 o
  -1 -10   4      110.60      100.59     12.24 o
   0 -10   4      222.56      263.42     24.96 o
   1 -10   4      357.02      386.29     18.03 o
   2 -10   4      160.63      165.62     20.59 o
   3 -10   4      135.20      146.06     12.73 o
   4 -10   4       11.97        9.37     10.48 o
   5 -10   4       69.90       66.83     10.70 o
   6 -10   4       11.52        6.47     23.83 o
   7 -10   4      117.96      156.01     28.31 o
   8 -10   4       30.80       27.96     23.39 o
   9 -10   4        9.35       10.88     27.41 o
  -8  -9   4      317.94      346.87     27.20 o
  -7  -9   4      429.48      379.32     27.68 o
  -6  -9   4      227.33      197.70     22.62 o
  -5  -9   4        0.05       10.65     19.22 o
  -4  -9   4      206.77      200.17      8.52 o
  -3  -9   4      612.15      592.59     14.34 o
  -2  -9   4     1345.12     1367.33     29.91 o
  -1  -9   4     1278.78     1280.58     40.64 o
   0  -9   4       44.44       57.22     12.49 o
   1  -9   4       62.38       54.66      9.75 o
   2  -9   4      268.17      278.93     14.49 o
   3  -9   4      229.66      219.04     13.56 o
   4  -9   4      217.43      221.37     13.55 o
   5  -9   4      375.47      359.09     17.49 o
   6  -9   4       43.55       36.24      8.27 o
   7  -9   4        9.02       10.10     10.00 o
   8  -9   4      205.84      243.06     30.54 o
   9  -9   4      153.74      181.49     31.25 o
  -9  -8   4        0.19        4.00     19.78 o
  -8  -8   4       95.31       98.21     19.31 o
  -7  -8   4      191.95      187.38     22.95 o
  -6  -8   4      468.32      446.53     26.80 o
  -5  -8   4       28.76       27.06      4.11 o
  -4  -8   4        0.09       -0.45      6.09 o
  -3  -8   4        0.28        0.22      7.97 o
  -2  -8   4      715.15      747.94     29.69 o
  -1  -8   4     1948.11     1953.05     68.15 o
   0  -8   4      219.92      216.25     10.82 o
   1  -8   4      351.48      339.63     14.32 o
   2  -8   4       37.44       41.62     10.53 o
   3  -8   4      295.69      313.85     11.43 o
   4  -8   4      204.67      207.41     11.24 o
   5  -8   4      471.87      486.21     12.74 o
   6  -8   4      522.26      523.09     19.35 o
   7  -8   4        9.49        4.71      9.74 o
   8  -8   4      103.28      109.91     11.22 o
   9  -8   4        1.75        7.92     25.01 o
  10  -8   4       35.46       42.14     26.09 o
 -10  -7   4      103.92      111.91     20.58 o
  -9  -7   4        1.09        8.98     16.42 o
  -8  -7   4        7.60       18.30     18.74 o
  -7  -7   4      457.01      481.79     27.08 o
  -6  -7   4      543.29      558.79     22.85 o
  -5  -7   4       85.89      102.96      7.60 o
  -4  -7   4      416.10      415.89     27.11 o
  -3  -7   4      138.13      109.85      7.50 o
  -2  -7   4       24.17       20.89     10.19 o
  -1  -7   4     1129.59     1104.93     21.75 o
   0  -7   4      958.44      960.00     20.05 o
   1  -7   4     1450.34     1486.77     61.70 o
   2  -7   4      207.48      205.22     10.17 o
   3  -7   4       18.98       15.32      7.58 o
   4  -7   4      335.97      342.06     10.90 o
   5  -7   4      879.90      877.64     23.72 o
   6  -7   4      662.63      642.37     18.03 o
   7  -7   4       47.86       60.86     10.86 o
   8  -7   4      274.49      247.80     13.43 o
   9  -7   4        6.87       10.16     23.30 o
  10  -7   4       21.61       51.74     27.43 o
 -10  -6   4       86.51       80.20     21.86 o
  -9  -6   4      375.81      423.70     27.23 o
  -8  -6   4      402.25      415.60     26.88 o
  -7  -6   4      503.50      522.83     14.04 o
  -6  -6   4       41.71       40.99      7.92 o
  -5  -6   4      722.66      749.63     15.03 o
  -4  -6   4      671.75      660.44     13.18 o
  -3  -6   4     2039.01     2194.88     18.93 o
  -2  -6   4     1351.82     1448.54     42.31 o
  -1  -6   4      287.47      265.36     41.93 o
   0  -6   4      345.72      322.03     10.60 o
   1  -6   4      964.05      971.73     26.12 o
   2  -6   4     1210.92     1150.38     18.33 o
   3  -6   4       35.36       33.75      8.20 o
   4  -6   4       68.36       69.84      8.07 o
   5  -6   4       87.14       77.87      8.61 o
   6  -6   4      264.80      226.56     11.81 o
   7  -6   4      359.73      397.88     15.34 o
   8  -6   4      364.74      433.89     16.06 o
   9  -6   4        1.36        1.97      9.53 o
  10  -6   4        1.25        7.36     25.42 o
 -10  -5   4      190.19      204.09     23.62 o
  -9  -5   4      296.31      290.36     25.35 o
  -8  -5   4      508.57      518.83     25.61 o
  -7  -5   4      975.43      942.30     38.73 o
  -6  -5   4      268.85      270.68     11.73 o
  -5  -5   4        0.58        1.56      6.09 o
  -4  -5   4     1569.17     1659.39     16.34 o
  -3  -5   4     4316.21     4471.17     55.74 o
  -2  -5   4     3556.83     3596.87     31.30 o
  -1  -5   4      838.32      808.56     34.29 o
   0  -5   4      199.44      200.34     11.07 o
   1  -5   4     2030.82     2036.17     64.64 o
   2  -5   4      115.26       71.87      8.86 o
   3  -5   4      744.59      781.80     14.62 o
   4  -5   4     1573.70     1603.44     42.04 o
   5  -5   4      474.75      506.01     14.06 o
   6  -5   4       15.47       18.96      7.10 o
   7  -5   4        9.52       11.40     11.87 o
   8  -5   4       96.84      119.65     12.35 o
   9  -5   4      255.46      268.58     14.69 o
  10  -5   4       12.82       18.14     24.36 o
  11  -5   4       50.57       45.88     25.77 o
 -11  -4   4       95.40       86.75     22.54 o
 -10  -4   4        0.89       -1.80     11.49 o
  -9  -4   4      102.15      118.58     13.13 o
  -8  -4   4      341.71      310.08     30.20 o
  -7  -4   4      465.53      495.30     13.27 o
  -6  -4   4      705.39      737.56     11.71 o
  -5  -4   4       76.27       64.07      6.73 o
  -4  -4   4        1.71        4.85      6.02 o
  -3  -4   4       24.37       38.99      6.47 o
  -2  -4   4     7514.67     7771.49     40.35 o
  -1  -4   4      931.50      880.24     21.23 o
   0  -4   4     1231.70     1257.13     15.98 o
   1  -4   4      428.55      431.89     11.64 o
   2  -4   4      239.32      292.52     10.24 o
   3  -4   4     2160.14     2346.65     22.61 o
   4  -4   4     3817.86     3793.93     48.64 o
   5  -4   4     3099.88     3134.12     39.32 o
   6  -4   4       15.16        8.73      7.09 o
   7  -4   4      600.86      588.38     14.85 o
   8  -4   4        2.51        0.88     10.53 o
   9  -4   4        7.42       14.29     10.72 o
  10  -4   4       13.94       12.95     10.95 o
  11  -4   4       39.09       41.91     24.02 o
 -11  -3   4      271.44      279.66     17.35 o
 -10  -3   4      332.48      353.87     17.68 o
  -9  -3   4       15.15       14.58      8.90 o
  -8  -3   4       70.36       85.05      7.94 o
  -7  -3   4      620.63      652.98     14.69 o
  -6  -3   4     2709.93     2716.28     42.00 o
  -5  -3   4      947.91      953.96     12.55 o
  -4  -3   4      130.75      118.12      5.84 o
  -3  -3   4      259.70      226.82      6.39 o
  -2  -3   4     6024.97     6240.44     52.16 o
  -1  -3   4     6707.80     6596.78     75.19 o
   0  -3   4     8164.80     8256.69     85.03 o
   1  -3   4      719.29      731.32     15.68 o
   2  -3   4      823.40      872.65     18.34 o
   3  -3   4      152.66      114.18      7.85 o
   4  -3   4     6779.60     6604.27    198.10 o
   5  -3   4     2173.92     2129.71    272.25 o
   6  -3   4       76.79       78.70      8.35 o
   7  -3   4     2139.17     2116.37     28.76 o
   8  -3   4      614.25      604.62     19.60 o
   9  -3   4       49.17       34.25     12.11 o
  10  -3   4       68.90       74.83     12.39 o
  11  -3   4      187.28      194.23     27.45 o
 -11  -2   4      319.18      345.04     21.40 o
 -10  -2   4      519.25      551.37     23.89 o
  -9  -2   4      128.64      133.48     10.55 o
  -8  -2   4       10.08       10.18      7.31 o
  -7  -2   4        3.80        3.11      7.85 o
  -6  -2   4     1455.63     1513.44     19.08 o
  -5  -2   4     1655.84     1569.49     13.61 o
  -4  -2   4     3696.04     3819.91     18.94 o
  -3  -2   4     3787.78     3917.26     16.26 o
  -2  -2   4        0.14        2.04      3.89 o
  -1  -2   4      594.69      563.77      6.78 o
   0  -2   4     2015.35     2037.98     27.18 o
   1  -2   4     2715.80     2750.83     22.35 o
   2  -2   4     1761.94     1779.73     30.98 o
   3  -2   4       32.72       27.55      6.24 o
   4  -2   4      251.82      271.02      9.99 o
   5  -2   4      118.35      124.88      9.72 o
   6  -2   4        2.75       -0.05      7.86 o
   7  -2   4       27.37       26.17      8.73 o
   8  -2   4     1041.27     1043.33     24.72 o
   9  -2   4       28.52       20.31     12.22 o
  10  -2   4        6.93       11.86     12.28 o
  11  -2   4       45.52       45.85     12.89 o
 -11  -1   4      143.36      132.52     22.14 o
 -10  -1   4      130.74      161.82     21.61 o
  -9  -1   4      147.93      137.07      9.72 o
  -8  -1   4      693.10      712.57     24.46 o
  -7  -1   4      283.64      264.60      9.20 o
  -6  -1   4        0.39        2.38      5.54 o
  -5  -1   4      754.69      758.09     10.64 o
  -4  -1   4     4135.35     4310.63     25.27 o
  -3  -1   4     3759.50     3864.14     19.13 o
  -2  -1   4     2311.00     2337.57     24.86 o
  -1  -1   4      265.14      251.25      5.42 o
   0  -1   4     1079.47     1051.07     20.66 o
   1  -1   4      552.34      483.87     18.18 o
   2  -1   4     4436.60     4418.18     25.50 o
   3  -1   4     5401.83     5462.31    134.96 o
   4  -1   4      826.87      786.05     25.68 o
   5  -1   4        0.00       -0.64     10.01 o
   6  -1   4      760.16      757.33     17.09 o
   7  -1   4      288.56      271.97     11.37 o
   8  -1   4        0.74        3.64     11.22 o
   9  -1   4       18.02       17.37     12.09 o
  10  -1   4        6.23        5.00     13.06 o
  11  -1   4       16.26       11.26     13.19 o
 -11   0   4      155.02      154.75     23.79 o
 -10   0   4       30.73       36.55     18.93 o
  -9   0   4       17.55       17.81      8.13 o
  -8   0   4     1453.98     1475.30     42.11 o
  -7   0   4     1377.49     1383.96     17.64 o
  -6   0   4      102.28       99.57      6.27 o
  -5   0   4       16.21       17.24      4.98 o
  -4   0   4     1567.17     1627.72     12.46 o
  -3   0   4     1995.24     1867.16     14.05 o
  -2   0   4     3495.64     3342.07     41.98 o
  -1   0   4    13922.77    13803.47     71.20 o
   0   0   4      214.47      213.26     13.47 o
   1   0   4       77.63       79.34     10.95 o
   2   0   4       57.80       45.85      5.91 o
   3   0   4     1446.40     1490.81     35.33 o
   4   0   4     2304.55     2487.85     25.09 o
   5   0   4     1101.37     1134.55     27.03 o
   6   0   4      634.34      595.59     16.02 o
   7   0   4      348.85      353.62     18.76 o
   8   0   4       52.02       56.35     11.31 o
   9   0   4      101.24      110.38     13.62 o
  10   0   4        0.10        4.22     12.37 o
 -11   1   4      262.58      290.85     27.86 o
 -10   1   4      157.94      163.72     23.34 o
  -9   1   4       13.44       13.73      7.68 o
  -8   1   4     1278.16     1301.14     20.29 o
  -7   1   4     2497.53     2439.98     20.60 o
  -6   1   4     1078.79      975.30     15.73 o
  -5   1   4     6343.31     6253.81     55.46 o
  -4   1   4       16.17       17.71      4.21 o
  -3   1   4      643.08      639.23      9.16 o
  -2   1   4      156.45      124.75      6.95 o
  -1   1   4    12964.81    13083.77    143.83 o
   0   1   4     1969.46     1843.30     31.17 o
   1   1   4     1868.37     1962.60     20.70 o
   2   1   4      868.29     1021.72     38.82 o
   3   1   4       37.81       19.20      6.98 o
   4   1   4     2865.47     2912.96     27.97 o
   5   1   4      366.64      362.52     19.14 o
   6   1   4       10.66       14.18      8.89 o
   7   1   4      614.85      576.26     24.88 o
   8   1   4       25.20       40.62     11.31 o
   9   1   4       76.10       73.47     12.47 o
  10   1   4      121.26      125.77     14.26 o
 -11   2   4       64.41       87.90     23.69 o
 -10   2   4      120.86      112.12     22.93 o
  -9   2   4       26.81       30.72     18.92 o
  -8   2   4       36.85       38.56     20.46 o
  -7   2   4       21.93       14.85     18.50 o
  -6   2   4      902.42      842.01     16.44 o
  -5   2   4     3607.89     3587.26     71.56 o
  -4   2   4     2010.81     2091.83     18.45 o
  -3   2   4      969.74     1001.88     13.92 o
  -2   2   4      746.53      784.95     15.58 o
  -1   2   4       16.25       26.40      9.19 o
   0   2   4     2981.08     3036.11     29.07 o
   1   2   4     2226.48     2242.24     85.50 o
   2   2   4     1545.89     1659.53     16.89 o
   3   2   4      630.96      567.70     14.51 o
   4   2   4      335.76      387.38     19.96 o
   5   2   4       87.66       71.71     10.54 o
   6   2   4       28.01       34.96      8.31 o
   7   2   4       17.88       20.55     14.85 o
   8   2   4      233.68      212.32     20.70 o
   9   2   4        7.22        2.76     10.80 o
  10   2   4        3.48        3.58     18.59 o
 -11   3   4      106.48      134.72     25.10 o
 -10   3   4      209.78      255.01     28.33 o
  -9   3   4      383.67      356.72     28.25 o
  -8   3   4       29.25       29.85     21.15 o
  -7   3   4       79.98       89.24     22.79 o
  -6   3   4       37.87       44.39     10.63 o
  -5   3   4     2921.74     2908.94     35.61 o
  -4   3   4     1067.88     1010.37     13.92 o
  -3   3   4      532.69      544.56     13.88 o
  -2   3   4     1695.19     1723.58     24.20 o
  -1   3   4       46.54       55.96      9.63 o
   0   3   4     3111.29     3282.02     91.75 o
   1   3   4        5.79        2.99      8.18 o
   2   3   4      469.33      370.15     16.01 o
   3   3   4     1184.14     1215.63     19.53 o
   4   3   4       17.72       25.45      7.41 o
   5   3   4       61.16       47.57     10.39 o
   6   3   4      311.35      318.78     15.93 o
   7   3   4      696.20      714.63     17.94 o
   8   3   4        0.49       -5.31     15.87 o
   9   3   4        1.81        4.35     18.51 o
  10   3   4       64.74       85.58     21.55 o
 -11   4   4       67.71       75.30     23.81 o
 -10   4   4        0.21       -2.78     21.37 o
  -9   4   4       17.23       27.70     21.33 o
  -8   4   4     1161.18     1160.35     41.94 o
  -7   4   4     1021.92      997.74     37.75 o
  -6   4   4      179.14      178.95     24.19 o
  -5   4   4       10.96        8.90      3.23 o
  -4   4   4      401.54      397.25      9.18 o
  -3   4   4       67.36       47.59      7.43 o
  -2   4   4      238.46      230.82     13.11 o
  -1   4   4     1803.78     1942.92     25.32 o
   0   4   4      155.24      143.85     10.82 o
   1   4   4      919.27      973.50     23.67 o
   2   4   4      201.27      197.30     13.37 o
   3   4   4      654.44      674.15     15.70 o
   4   4   4      270.97      249.83      9.71 o
   5   4   4        0.55        3.20      7.32 o
   6   4   4       84.17       70.03      6.76 o
   7   4   4      128.78      133.77      9.72 o
   8   4   4       21.45       25.59     17.45 o
   9   4   4       37.33       51.69     18.16 o
 -11   5   4       26.93       40.61     25.60 o
 -10   5   4       37.16       19.92     24.64 o
  -9   5   4        3.77        4.50     20.35 o
  -8   5   4      128.41      152.26     26.25 o
  -7   5   4     1096.72     1086.27     41.26 o
  -6   5   4     1053.36     1107.49     39.15 o
  -5   5   4      269.28      241.55     14.20 o
  -4   5   4       10.48       10.53      6.72 o
  -3   5   4       84.91       77.04     12.12 o
  -2   5   4      678.91      654.98     18.20 o
  -1   5   4     1368.76     1382.12     23.08 o
   0   5   4      194.69      211.62     10.61 o
   1   5   4      635.55      694.04     18.82 o
   2   5   4      456.98      482.58     15.40 o
   3   5   4      175.29      175.33     10.54 o
   4   5   4        0.42       -1.97      6.91 o
   5   5   4      235.94      217.27     10.47 o
   6   5   4      102.73      102.51      8.39 o
   7   5   4       22.93       21.26     17.36 o
   8   5   4        1.36        1.86     18.02 o
   9   5   4        0.09        2.62     17.84 o
 -10   6   4        1.87      -10.12     25.11 o
  -9   6   4       29.27       49.40     22.37 o
  -8   6   4      749.63      757.50     39.13 o
  -7   6   4       70.11       57.04     22.79 o
  -6   6   4      209.38      241.55     27.46 o
  -5   6   4      197.84      197.84      7.38 o
  -4   6   4      127.49      152.65     20.47 o
  -3   6   4      813.22      869.10     21.98 o
  -2   6   4      271.13      265.08     14.97 o
  -1   6   4      361.36      379.19     16.85 o
   0   6   4       34.18       34.94      8.94 o
   1   6   4      233.03      217.87     14.54 o
   2   6   4       16.55       18.94      8.55 o
   3   6   4        9.71        6.38      7.32 o
   4   6   4       18.37        3.21      5.95 o
   5   6   4      431.59      331.02     49.36 o
   6   6   4       99.28       81.75     20.84 o
   7   6   4        3.29       19.15     19.50 o
   8   6   4       10.00       -1.11     17.68 o
 -10   7   4        2.91        7.00     22.65 o
  -9   7   4      392.58      420.48     35.16 o
  -8   7   4        9.87       17.82     22.72 o
  -7   7   4       26.69       16.34     23.55 o
  -6   7   4      228.02      198.95     25.73 o
  -5   7   4      663.25      649.03     13.27 o
  -4   7   4      109.47      112.44     21.89 o
  -3   7   4        1.60        0.94     18.04 o
  -2   7   4       12.56       13.95     11.43 o
  -1   7   4      457.98      417.24     26.14 o
   0   7   4      305.77      300.90     12.57 o
   1   7   4      921.46      873.68     45.83 o
   2   7   4       40.60       38.67      9.01 o
   3   7   4       22.94       21.99      7.18 o
   4   7   4        0.30       -4.45     20.82 o
   5   7   4      114.41      118.27     22.04 o
   6   7   4      109.17      117.72     21.81 o
   7   7   4       40.56       36.15     20.50 o
  -9   8   4        0.55       13.69     23.18 o
  -8   8   4      279.18      282.76     30.44 o
  -7   8   4      257.60      290.47     30.88 o
  -6   8   4       11.05        3.16     20.85 o
  -5   8   4       22.22       24.24      8.55 o
  -4   8   4       85.98      103.14     21.29 o
  -3   8   4        5.74        8.62     18.52 o
  -2   8   4       50.56       59.01     19.52 o
  -1   8   4       31.03       38.30      9.57 o
   0   8   4       53.00       44.64      8.78 o
   1   8   4      321.02      306.94     14.87 o
   2   8   4        2.03       -3.19      8.13 o
   3   8   4        3.51        7.39     21.07 o
   4   8   4        2.88        9.59     20.45 o
   5   8   4        1.25        6.45     19.62 o
   6   8   4        3.40       -3.24     18.95 o
  -8   9   4       16.52        5.46     23.35 o
  -7   9   4       19.10       30.50     25.32 o
  -6   9   4        7.63       19.06     23.80 o
  -5   9   4        0.17       -4.24     20.72 o
  -4   9   4      107.08       96.80     22.09 o
  -3   9   4       32.37       29.21     20.58 o
  -2   9   4      169.68      162.32     22.70 o
  -1   9   4       96.69      104.11     16.03 o
   0   9   4        1.15        2.19      8.86 o
   1   9   4        0.57       -4.60     24.53 o
   2   9   4       13.56       15.42     21.98 o
   3   9   4       22.27       31.40     23.80 o
   4   9   4       10.68       12.63     23.68 o
   5   9   4       72.37       76.39     26.05 o
  -7  10   4       44.84       53.37     24.42 o
  -6  10   4       83.89       77.25     23.99 o
  -5  10   4        6.85        9.99     22.06 o
  -4  10   4        2.23       -1.38     20.57 o
  -3  10   4       13.27        5.52     20.32 o
  -2  10   4      187.22      165.10     18.17 o
  -1  10   4      113.23      131.76     16.87 o
   0  10   4       95.21      124.27     15.55 o
   1  10   4        1.44       -8.15     23.10 o
   2  10   4        8.74        3.97     23.44 o
   3  10   4        2.75       -8.17     22.27 o
   4  10   4        0.68        0.32     22.93 o
  -5  11   4        8.35        5.55     22.30 o
  -4  11   4       20.84       21.35     21.58 o
  -3  11   4       12.40       23.41     20.35 o
  -2  11   4       42.45       44.50     16.40 o
  -1  11   4        2.28       13.43     26.64 o
   0  11   4       47.82       67.12     26.43 o
   1  11   4       21.55       36.60     29.00 o
  -1 -14   5        4.34       30.75     26.32 o
   0 -14   5        1.82      -12.91     26.24 o
   1 -14   5       22.43       24.25     25.80 o
   2 -14   5      101.41      100.94     16.28 o
  -4 -13   5        1.29        3.14     19.85 o
  -3 -13   5       39.19       52.84     21.84 o
  -2 -13   5        1.91       15.59     22.95 o
  -1 -13   5       27.45       25.49     22.92 o
   0 -13   5      147.29      134.71     14.50 o
   1 -13   5       24.73       28.93     13.31 o
   2 -13   5      103.64      104.70     15.60 o
   3 -13   5       18.90       17.92     14.46 o
   4 -13   5       25.23       30.82     20.44 o
   5 -13   5        0.71      -11.57     21.49 o
  -5 -12   5       26.14       32.70     21.74 o
  -4 -12   5       35.38       28.71     19.38 o
  -3 -12   5       70.19       73.40     22.94 o
  -2 -12   5       28.15       41.52     20.71 o
  -1 -12   5      214.93      225.43     14.94 o
   0 -12   5      271.14      247.17     16.66 o
   1 -12   5        0.46        8.63     13.65 o
   2 -12   5        0.01        1.37     13.81 o
   3 -12   5       32.99       43.16     19.88 o
   4 -12   5       10.65       13.16     20.18 o
   5 -12   5       32.06       54.32     25.04 o
   6 -12   5       97.11       92.08     25.81 o
   7 -12   5        0.65       -3.20     23.86 o
  -6 -11   5       95.59       89.27     20.78 o
  -5 -11   5      271.19      251.30     25.32 o
  -4 -11   5      240.47      198.41     25.73 o
  -3 -11   5        2.82       -4.71      8.66 o
  -2 -11   5       39.77       46.40     10.74 o
  -1 -11   5      110.83      113.25     13.07 o
   0 -11   5      462.24      464.61     18.84 o
   1 -11   5      467.25      453.58     19.82 o
   2 -11   5        0.21       -0.47     13.05 o
   3 -11   5       46.37       49.68     21.26 o
   4 -11   5      104.57      121.45     22.91 o
   5 -11   5      302.17      324.23     29.44 o
   6 -11   5       19.23       29.51     22.83 o
   7 -11   5       91.00      114.36     28.16 o
   8 -11   5      114.09      114.20     30.67 o
  -7 -10   5       91.79      109.34     22.38 o
  -6 -10   5       53.82       56.86     20.70 o
  -5 -10   5      171.52      174.29     22.37 o
  -4 -10   5      254.54      250.79     18.94 o
  -3 -10   5       12.03        9.81      8.84 o
  -2 -10   5        7.71        2.38      9.90 o
  -1 -10   5       12.10        7.54     11.04 o
   0 -10   5      145.96      166.40     14.60 o
   1 -10   5      719.16      712.02     21.91 o
   2 -10   5      191.54      189.18     22.24 o
   3 -10   5       58.21       79.98     20.74 o
   4 -10   5       39.15       40.02     21.74 o
   5 -10   5       29.66       19.88     10.73 o
   6 -10   5       16.01       10.90     12.12 o
   7 -10   5      213.14      203.80     31.73 o
   8 -10   5      332.39      355.89     35.26 o
  -8  -9   5       62.91       77.76     20.43 o
  -7  -9   5        3.50        5.55     16.60 o
  -6  -9   5       38.71       27.22     17.33 o
  -5  -9   5      144.18      146.60     20.36 o
  -4  -9   5      142.24      146.21      9.82 o
  -3  -9   5      209.22      194.96     21.32 o
  -2  -9   5      345.33      351.31     23.85 o
  -1  -9   5       61.10       56.74     17.99 o
   0  -9   5      353.33      392.30     24.26 o
   1  -9   5     1023.31     1026.27     23.81 o
   2  -9   5       46.95       43.36     11.32 o
   3  -9   5      224.95      211.69     12.72 o
   4  -9   5       45.08       43.45      9.22 o
   5  -9   5        0.69        4.92      8.24 o
   6  -9   5        6.60        3.98      8.27 o
   7  -9   5        0.16        6.03     10.87 o
   8  -9   5       29.89       40.99     23.85 o
   9  -9   5       58.51       49.79     25.14 o
  -9  -8   5       78.95       77.20     21.33 o
  -8  -8   5       87.21       81.17     18.30 o
  -7  -8   5      550.28      567.24     30.18 o
  -6  -8   5     1252.67     1230.59     39.33 o
  -5  -8   5       65.95       77.47      8.59 o
  -4  -8   5       83.69       75.78      8.88 o
  -3  -8   5      315.18      298.18     21.24 o
  -2  -8   5     1588.07     1537.34     37.11 o
  -1  -8   5     2414.09     2427.65     45.16 o
   0  -8   5     1911.47     1937.00     28.50 o
   1  -8   5       22.89       27.68      8.68 o
   2  -8   5        8.69        8.18      9.64 o
   3  -8   5     1189.93     1227.01     26.22 o
   4  -8   5      639.23      665.58     23.72 o
   5  -8   5      213.56      223.85     13.07 o
   6  -8   5      445.28      461.09     17.44 o
   7  -8   5      228.43      222.16     18.26 o
   8  -8   5       47.85       49.25     11.65 o
   9  -8   5       45.18       44.10     24.93 o
  -9  -7   5       86.92       88.68     18.68 o
  -8  -7   5       30.30       33.49     16.98 o
  -7  -7   5      838.80      838.94     33.02 o
  -6  -7   5      498.58      510.02     14.61 o
  -5  -7   5      534.48      550.70     14.77 o
  -4  -7   5       57.50       62.16      7.72 o
  -3  -7   5      281.50      282.62     12.17 o
  -2  -7   5      333.06      285.59     19.13 o
  -1  -7   5     3445.24     3601.77     35.88 o
   0  -7   5     2883.29     2872.91     42.36 o
   1  -7   5      371.64      358.86     12.35 o
   2  -7   5       24.79       28.62      9.11 o
   3  -7   5       49.45       55.26      9.77 o
   4  -7   5      120.97      105.00      9.42 o
   5  -7   5      497.94      481.88     16.97 o
   6  -7   5      985.85      946.50     37.11 o
   7  -7   5      680.36      710.82     20.38 o
   8  -7   5      166.22      163.73     13.73 o
   9  -7   5       41.65       36.57     11.36 o
  10  -7   5        4.64       10.64     23.87 o
 -10  -6   5      216.21      251.06     25.46 o
  -9  -6   5      205.73      197.80     22.36 o
  -8  -6   5        2.74       11.77     17.06 o
  -7  -6   5       19.81       22.33      9.30 o
  -6  -6   5      962.43     1022.02     20.82 o
  -5  -6   5      757.26      783.37     14.85 o
  -4  -6   5      979.99     1030.70     14.42 o
  -3  -6   5      757.91      724.24     16.70 o
  -2  -6   5      162.24      185.94      9.43 o
  -1  -6   5        5.37        1.81      7.18 o
   0  -6   5      729.70      724.59     13.39 o
   1  -6   5     1599.94     1518.35     71.86 o
   2  -6   5     1735.31     1798.70     23.37 o
   3  -6   5       71.28       74.83      9.39 o
   4  -6   5       55.90       62.09      9.48 o
   5  -6   5      173.13      155.42      9.43 o
   6  -6   5      657.54      622.73     27.89 o
   7  -6   5        1.75       -0.80     10.99 o
   8  -6   5      365.77      355.42     16.72 o
   9  -6   5       43.70       38.19     10.87 o
  10  -6   5        2.52      -12.05     23.21 o
 -10  -5   5      139.25      133.39     20.22 o
  -9  -5   5      322.47      363.21     26.39 o
  -8  -5   5      990.84      998.08     34.85 o
  -7  -5   5       11.29       16.02      9.90 o
  -6  -5   5       74.29       75.86     10.20 o
  -5  -5   5      471.86      526.79     11.23 o
  -4  -5   5     2212.72     2167.97     19.04 o
  -3  -5   5     2025.96     2068.58     17.98 o
  -2  -5   5     1964.37     1943.02     19.45 o
  -1  -5   5      582.10      561.98     13.41 o
   0  -5   5      868.99      877.50     15.26 o
   1  -5   5      770.85      713.80     38.17 o
   2  -5   5     3854.65     3883.89     31.16 o
   3  -5   5     1452.83     1576.15     21.25 o
   4  -5   5       60.73       68.36      7.01 o
   5  -5   5        0.53       -0.99      7.34 o
   6  -5   5      351.68      331.70     18.12 o
   7  -5   5      345.30      372.69     15.17 o
   8  -5   5      157.18      139.53     13.73 o
   9  -5   5      113.97       88.60     12.78 o
  10  -5   5        0.48       -5.18     11.32 o
 -11  -4   5       13.37       19.91     19.22 o
 -10  -4   5        1.49       -1.20     11.70 o
  -9  -4   5      419.37      421.26     18.08 o
  -8  -4   5      339.55      357.81     16.06 o
  -7  -4   5     1392.95     1438.53     29.31 o
  -6  -4   5      704.12      706.36     17.83 o
  -5  -4   5      390.74      423.24     10.90 o
  -4  -4   5       11.89       16.19      5.92 o
  -3  -4   5     2393.12     2419.53     25.33 o
  -2  -4   5     6619.52     6601.97     27.36 o
  -1  -4   5    11104.74    11177.80    123.20 o
   0  -4   5     2663.43     2647.32     27.39 o
   1  -4   5      114.04      104.99      8.71 o
   2  -4   5       37.27       27.97      8.87 o
   3  -4   5        5.48        5.73      5.37 o
   4  -4   5     2047.12     2183.80     62.57 o
   5  -4   5     1323.14     1266.67     28.74 o
   6  -4   5     1096.38     1035.35     32.27 o
   7  -4   5      261.92      233.06     12.58 o
   8  -4   5      220.54      219.67     25.69 o
   9  -4   5       60.35       53.28     12.29 o
  10  -4   5       24.17       18.06     11.59 o
 -11  -3   5      165.24      198.68     16.85 o
 -10  -3   5      163.96      175.03     15.37 o
  -9  -3   5       41.09       31.59     12.76 o
  -8  -3   5        0.73        0.97      7.00 o
  -7  -3   5     3404.75     3419.18     27.25 o
  -6  -3   5     1358.68     1475.48     16.89 o
  -5  -3   5      859.07      853.52     14.33 o
  -4  -3   5       29.96       33.99      5.83 o
  -3  -3   5     2075.53     2215.40     14.69 o
  -2  -3   5      535.14      483.89      7.24 o
  -1  -3   5     2705.21     2615.79     27.61 o
   0  -3   5     1767.15     1606.72     39.60 o
   1  -3   5       13.27       22.02      8.40 o
   2  -3   5       16.64       22.15      4.15 o
   3  -3   5      429.58      392.89      9.42 o
   4  -3   5      540.30      509.47     23.66 o
   5  -3   5      139.25      141.62     14.49 o
   6  -3   5      635.80      625.93     16.08 o
   7  -3   5       14.35       15.31      8.50 o
   8  -3   5        0.17        0.77     12.13 o
   9  -3   5        4.36        1.31     12.33 o
  10  -3   5       40.92       50.64     12.95 o
 -11  -2   5      359.45      365.08     27.00 o
 -10  -2   5      732.06      729.25     36.08 o
  -9  -2   5      227.22      219.77     11.65 o
  -8  -2   5       63.11       60.19      7.68 o
  -7  -2   5      107.62      128.64     10.33 o
  -6  -2   5     3672.59     3666.83     34.48 o
  -5  -2   5     1749.71     1774.59     19.04 o
  -4  -2   5     1757.13     1763.58     13.53 o
  -3  -2   5     2614.02     2693.80     20.52 o
  -2  -2   5     2479.21     2661.80     13.34 o
  -1  -2   5      617.12      617.52      5.95 o
   0  -2   5     2059.47     1986.67     29.22 o
   1  -2   5     3456.88     2212.13   1548.10 o
   2  -2   5     4079.46     4375.71     22.13 o
   3  -2   5      211.86      261.13      9.41 o
   4  -2   5       57.65       79.48      8.64 o
   5  -2   5     1159.89     1171.62     52.68 o
   6  -2   5      970.35     1013.84     55.08 o
   7  -2   5       37.99       34.02      9.15 o
   8  -2   5      156.05      144.85     15.58 o
   9  -2   5        6.43       12.59     13.24 o
  10  -2   5        1.82        3.42     12.85 o
 -11  -1   5      334.13      345.62     27.38 o
 -10  -1   5      859.27      852.19     36.00 o
  -9  -1   5      279.61      233.76     12.94 o
  -8  -1   5       55.52       57.37     17.45 o
  -7  -1   5        7.28       10.39     10.98 o
  -6  -1   5      148.00      154.12      7.71 o
  -5  -1   5      166.62      153.75      7.37 o
  -4  -1   5     1810.39     1760.88     14.44 o
  -3  -1   5     7069.68     7145.99     26.13 o
  -2  -1   5     4760.59     4926.79     20.35 o
  -1  -1   5       11.38        7.94      3.39 o
   0  -1   5      469.97      402.75     17.14 o
   1  -1   5      424.27      327.92     17.32 o
   2  -1   5     1433.94     1382.54     48.41 o
   3  -1   5     2202.10     2422.43     95.18 o
   4  -1   5       39.72       50.13      6.05 o
   5  -1   5       28.97       36.65      9.35 o
   6  -1   5      649.71      640.67     20.83 o
   7  -1   5      835.16      847.36     15.72 o
   8  -1   5        0.89        5.62      9.78 o
   9  -1   5       53.72       52.74     10.97 o
  10  -1   5       11.54       19.44     13.62 o
 -11   0   5       55.14       52.04     22.20 o
 -10   0   5      137.66      138.79     22.88 o
  -9   0   5        2.64        3.53      7.37 o
  -8   0   5     1145.32     1108.22     33.89 o
  -7   0   5     1882.11     1793.99     22.29 o
  -6   0   5        0.82        2.53      5.34 o
  -5   0   5       17.76       13.79      4.54 o
  -4   0   5     2244.71     2319.58     26.28 o
  -3   0   5     3419.42     3370.14     38.77 o
  -2   0   5      138.35       98.52      5.20 o
  -1   0   5      551.89      512.60     13.37 o
   0   0   5      140.62      152.99      9.02 o
   1   0   5     1005.33     1034.36     13.70 o
   2   0   5     1871.16     1902.55     16.62 o
   3   0   5      238.61      204.86      8.31 o
   4   0   5      395.89      369.22     11.33 o
   5   0   5      367.73      347.70     17.87 o
   6   0   5       12.13        7.05      8.77 o
   7   0   5       85.09       77.48     11.56 o
   8   0   5      135.77      130.16     13.26 o
   9   0   5       54.31       71.77     13.00 o
  10   0   5       12.24       13.28     12.28 o
 -11   1   5       95.96       74.50     23.87 o
 -10   1   5        2.55       -1.08     20.43 o
  -9   1   5       32.03       36.45     18.96 o
  -8   1   5       88.46       93.64      7.04 o
  -7   1   5     1482.74     1471.26     46.12 o
  -6   1   5     2795.09     2746.28     25.97 o
  -5   1   5        7.19        7.44      4.39 o
  -4   1   5      316.34      307.13      7.16 o
  -3   1   5     2978.51     3297.55     58.19 o
  -2   1   5      965.88      831.87     15.41 o
  -1   1   5      408.22      400.93     11.19 o
   0   1   5       78.83       73.41     10.64 o
   1   1   5      296.35      320.40     11.09 o
   2   1   5      978.86     1096.29     21.92 o
   3   1   5      980.01     1005.74     16.26 o
   4   1   5      168.34      180.28     14.78 o
   5   1   5      537.12      512.77     22.22 o
   6   1   5        3.94       16.47      9.29 o
   7   1   5       10.06       14.09     10.20 o
   8   1   5      139.97      175.86     32.78 o
   9   1   5       30.60       26.58     11.74 o
  10   1   5        4.86        6.46     16.80 o
 -11   2   5      676.32      628.75     37.57 o
 -10   2   5       63.67       54.41     23.10 o
  -9   2   5      219.25      225.59     24.54 o
  -8   2   5      140.25      141.28     21.54 o
  -7   2   5        3.93       14.08     20.09 o
  -6   2   5      425.61      405.43     28.83 o
  -5   2   5     2181.15     2155.06     21.52 o
  -4   2   5     2199.40     2183.50     56.53 o
  -3   2   5      502.19      598.25     15.08 o
  -2   2   5      374.02      419.86     13.56 o
  -1   2   5     2771.63     2790.35     33.27 o
   0   2   5     1653.30     1535.26     21.41 o
   1   2   5     2066.15     2093.88     58.85 o
   2   2   5     1591.81     1674.65     22.70 o
   3   2   5       74.21       69.40      9.54 o
   4   2   5      388.40      358.03     19.60 o
   5   2   5     1388.02     1442.94     66.45 o
   6   2   5      418.49      441.88     21.92 o
   7   2   5      109.43      128.60     16.94 o
   8   2   5       94.23       93.42     14.31 o
   9   2   5       45.02       64.28     18.55 o
 -11   3   5      221.61      225.81     28.65 o
 -10   3   5      167.94      196.10     27.17 o
  -9   3   5      325.46      320.13     28.68 o
  -8   3   5       60.45       49.57     21.61 o
  -7   3   5      959.84      880.52     35.56 o
  -6   3   5      248.42      235.04     24.13 o
  -5   3   5     2357.68     2266.50     20.90 o
  -4   3   5      610.10      618.14     11.61 o
  -3   3   5       20.98       16.74      7.04 o
  -2   3   5     1099.38     1191.54     16.98 o
  -1   3   5     1578.36     1556.09     28.57 o
   0   3   5      647.68      656.12     23.93 o
   1   3   5     1806.10     1863.91     46.84 o
   2   3   5      208.23      173.24     14.51 o
   3   3   5      203.72      185.17     15.26 o
   4   3   5        0.40        4.70      7.30 o
   5   3   5        7.62       10.05      7.46 o
   6   3   5        1.58       12.47     14.30 o
   7   3   5       25.16       27.62     16.08 o
   8   3   5       21.86       30.55     17.41 o
   9   3   5        2.09        7.36     17.41 o
 -11   4   5        2.39        9.41     24.43 o
 -10   4   5      122.01      127.26     27.91 o
  -9   4   5        2.72        6.28     20.18 o
  -8   4   5      235.32      215.01     24.53 o
  -7   4   5      925.47      966.55     39.04 o
  -6   4   5       20.29       23.85     21.46 o
  -5   4   5      217.45      217.47      8.42 o
  -4   4   5     2148.44     2133.41     24.56 o
  -3   4   5     1095.63     1107.02     16.62 o
  -2   4   5       48.54       49.55     10.94 o
  -1   4   5      141.86      152.81     12.73 o
   0   4   5      473.65      525.57     18.14 o
   1   4   5      410.05      422.05     19.56 o
   2   4   5      320.07      326.84     13.93 o
   3   4   5      652.68      564.96     52.83 o
   4   4   5        8.80        9.23      8.39 o
   5   4   5       10.59        2.96      9.36 o
   6   4   5        2.69       10.28      7.97 o
   7   4   5      166.33      157.79     11.49 o
   8   4   5      138.19      147.63     20.72 o
   9   4   5        2.30       16.06     17.51 o
 -10   5   5        5.29        4.31     21.85 o
  -9   5   5      108.37       85.06     25.75 o
  -8   5   5       53.66       48.57     24.49 o
  -7   5   5      224.85      253.58     25.76 o
  -6   5   5      658.57      690.91     33.43 o
  -5   5   5        0.72        3.97      6.06 o
  -4   5   5      203.90      180.36     10.91 o
  -3   5   5      334.34      338.38     11.90 o
  -2   5   5      298.74      304.11     15.27 o
  -1   5   5      438.53      464.00     16.95 o
   0   5   5      189.75      184.95     11.14 o
   1   5   5       17.29       15.74      9.54 o
   2   5   5      202.19      202.20     12.64 o
   3   5   5      630.12      578.89     24.02 o
   4   5   5      161.49      164.61     12.11 o
   5   5   5       14.53       15.95      9.88 o
   6   5   5       57.92       57.11     18.58 o
   7   5   5        3.10       -2.28     17.81 o
   8   5   5       18.66       17.13     16.79 o
 -10   6   5       81.69       50.51     23.71 o
  -9   6   5       49.80       24.34     24.97 o
  -8   6   5      427.70      443.78     34.41 o
  -7   6   5      512.86      508.83     33.37 o
  -6   6   5      203.11      221.18     26.49 o
  -5   6   5      380.10      379.33     11.05 o
  -4   6   5        0.15        7.63      9.65 o
  -3   6   5      177.39      164.01     22.09 o
  -2   6   5       40.48       33.13     11.98 o
  -1   6   5      314.84      345.97     17.78 o
   0   6   5      985.21     1019.03     21.83 o
   1   6   5      110.48      108.43     11.87 o
   2   6   5      187.17      169.11     12.33 o
   3   6   5        2.84       -1.68      8.17 o
   4   6   5       16.78       -0.58      7.31 o
   5   6   5       12.53       29.09     17.96 o
   6   6   5       21.06       35.37     20.14 o
   7   6   5        5.64       11.49     18.63 o
  -9   7   5       21.21       15.14     22.50 o
  -8   7   5       95.24      110.35     24.75 o
  -7   7   5      153.59      139.86     27.71 o
  -6   7   5       39.44       54.44     23.61 o
  -5   7   5      661.14      685.66     15.09 o
  -4   7   5       60.04       70.15     14.34 o
  -3   7   5       80.57      107.25     22.00 o
  -2   7   5        4.44        9.77     17.36 o
  -1   7   5      301.66      305.41     18.30 o
   0   7   5      327.49      317.59     13.54 o
   1   7   5      175.01      177.99     19.34 o
   2   7   5        8.99        8.65      9.19 o
   3   7   5        3.48        1.24     19.99 o
   4   7   5       43.94       44.78     21.27 o
   5   7   5       84.84      105.04     21.77 o
   6   7   5        9.45       -2.24     18.64 o
  -8   8   5       10.97        7.07     24.23 o
  -7   8   5      231.32      240.30     30.74 o
  -6   8   5        0.01        1.97     23.51 o
  -5   8   5      358.46      356.65     30.54 o
  -4   8   5      144.66      160.38     24.31 o
  -3   8   5      151.71      178.71     23.43 o
  -2   8   5       52.78       74.01     20.22 o
  -1   8   5        5.75       14.15     14.13 o
   0   8   5       48.20       47.29     10.09 o
   1   8   5      111.76       88.02     18.05 o
   2   8   5       65.82       67.31     23.89 o
   3   8   5       18.57       14.61     21.65 o
   4   8   5       67.11       59.57     21.37 o
   5   8   5       15.89       15.05     20.57 o
  -7   9   5        2.97        6.02     24.83 o
  -6   9   5       29.24       43.50     25.14 o
  -5   9   5       33.16       41.65     23.88 o
  -4   9   5        0.28        6.43     20.89 o
  -3   9   5       19.32       12.77     20.19 o
  -2   9   5       28.03       33.16     19.43 o
  -1   9   5        1.41        9.26     14.97 o
   0   9   5       29.77       31.56     14.95 o
   1   9   5        3.02       -0.95     22.24 o
   2   9   5        6.52       14.72     24.25 o
   3   9   5        1.61       12.90     23.31 o
   4   9   5       36.42       38.39     23.48 o
  -6  10   5       59.88       56.33     24.54 o
  -5  10   5       15.30       28.43     23.57 o
  -4  10   5        0.01       11.10     21.87 o
  -3  10   5        6.69        8.53     19.84 o
  -2  10   5        9.32        3.90     15.76 o
  -1  10   5       70.96       53.67     15.74 o
   0  10   5       30.61        5.21     25.85 o
   1  10   5        3.56        1.80     26.47 o
   2  10   5        0.04       -7.95     26.11 o
  -2  11   5        6.04        9.55     15.75 o
  -1  11   5       38.25       41.32     27.81 o
  -1 -14   6       48.96       35.44     22.85 o
   0 -14   6        6.36        7.42     21.52 o
   1 -14   6       71.51       70.12     14.10 o
   2 -14   6       60.31       64.94     15.01 o
  -3 -13   6      135.04      138.21     24.66 o
  -2 -13   6       23.15       37.37     22.60 o
  -1 -13   6       27.73       16.79     20.56 o
   0 -13   6       52.52       45.03     13.16 o
   1 -13   6        2.03        4.30     12.83 o
   2 -13   6       65.54       89.34     15.67 o
   3 -13   6      145.43      154.06     17.74 o
   4 -13   6        0.17       11.95     21.78 o
   5 -13   6       10.83       10.19     21.74 o
  -5 -12   6       83.57       75.66     21.45 o
  -4 -12   6        5.64        7.59     18.32 o
  -3 -12   6        7.14       13.15     19.76 o
  -2 -12   6      164.18      179.54     13.52 o
  -1 -12   6      101.73      105.22     13.31 o
   0 -12   6       66.19       82.98     13.74 o
   1 -12   6      142.75      127.76     20.33 o
   2 -12   6      117.47      145.41     16.37 o
   3 -12   6      167.87      188.88     17.52 o
   4 -12   6      137.99      145.06     25.80 o
   5 -12   6        5.12        6.70     22.94 o
   6 -12   6        0.83       -9.56     24.26 o
  -6 -11   6       99.09      112.76     21.93 o
  -5 -11   6      108.64      104.36     20.38 o
  -4 -11   6      245.29      237.68     24.38 o
  -3 -11   6       12.60       10.67      9.44 o
  -2 -11   6       25.15       25.45     10.72 o
  -1 -11   6      126.87      136.10     13.40 o
   0 -11   6     1057.83     1077.36     30.29 o
   1 -11   6      139.11      160.71     15.40 o
   2 -11   6       36.31       31.67     13.47 o
   3 -11   6       13.10        7.97     20.44 o
   4 -11   6       10.07       19.70     22.37 o
   5 -11   6       45.78       60.15     25.36 o
   6 -11   6       58.95       63.98     24.59 o
   7 -11   6      121.54      139.17     31.37 o
  -7 -10   6        6.46       12.48     19.35 o
  -6 -10   6      245.98      252.38     24.48 o
  -5 -10   6      691.38      748.73     33.46 o
  -4 -10   6      605.70      557.55     28.84 o
  -3 -10   6       33.86       31.88     13.67 o
  -2 -10   6       10.58       10.71     16.84 o
  -1 -10   6       12.64       13.64     17.05 o
   0 -10   6      386.60      400.06     25.53 o
   1 -10   6      472.74      497.10     19.38 o
   2 -10   6      642.67      674.08     22.54 o
   3 -10   6       67.47       49.94     16.84 o
   4 -10   6       46.40       44.57     14.41 o
   5 -10   6       35.55       44.01     13.37 o
   6 -10   6       95.42       97.40     18.72 o
   7 -10   6       21.32       23.27     12.60 o
   8 -10   6      335.61      357.07     36.78 o
  -8  -9   6      135.01      123.85     20.16 o
  -7  -9   6        8.78        1.28     17.79 o
  -6  -9   6       97.76       93.84     19.28 o
  -5  -9   6      121.12      141.05     21.04 o
  -4  -9   6      496.12      476.59     15.27 o
  -3  -9   6      159.53      154.54     12.26 o
  -2  -9   6      192.86      184.30     19.15 o
  -1  -9   6       38.04       23.99     15.39 o
   0  -9   6       83.33       83.16     17.04 o
   1  -9   6      126.59      135.36     13.89 o
   2  -9   6      401.92      382.86     26.25 o
   3  -9   6      695.62      715.90     23.18 o
   4  -9   6       37.32       30.21     13.84 o
   5  -9   6       53.93       36.44     12.98 o
   6  -9   6        1.31        1.42     11.99 o
   7  -9   6      139.30      140.44     14.41 o
   8  -9   6        1.57        3.16     12.15 o
   9  -9   6       10.11        2.21     28.73 o
  -9  -8   6      168.74      159.88     23.54 o
  -8  -8   6      203.07      194.99     22.58 o
  -7  -8   6      478.06      506.48     27.15 o
  -6  -8   6       66.56       49.42     17.87 o
  -5  -8   6      681.94      643.90     17.03 o
  -4  -8   6      148.58      139.49     10.95 o
  -3  -8   6      193.82      193.03     12.15 o
  -2  -8   6      994.31      918.38     28.37 o
  -1  -8   6     1837.64     1871.80     37.76 o
   0  -8   6      395.34      411.13     18.60 o
   1  -8   6        8.60       12.02      8.68 o
   2  -8   6      280.20      251.62     13.88 o
   3  -8   6      170.19      160.95     12.24 o
   4  -8   6      703.07      720.39     30.27 o
   5  -8   6        3.06        3.00      8.92 o
   6  -8   6        0.06        1.87     12.23 o
   7  -8   6       52.58       55.28     12.83 o
   8  -8   6      246.21      234.27     15.90 o
   9  -8   6       23.53       21.93     27.82 o
  -9  -7   6        0.23        2.54     18.01 o
  -8  -7   6      147.45      152.45     21.03 o
  -7  -7   6      716.62      705.01     30.05 o
  -6  -7   6     1677.02     1701.25     26.07 o
  -5  -7   6      131.14      123.99     10.57 o
  -4  -7   6        6.94        9.68      7.18 o
  -3  -7   6      131.43      129.90      9.06 o
  -2  -7   6      475.47      461.71     29.16 o
  -1  -7   6      316.05      281.96     11.19 o
   0  -7   6     3051.32     3028.26     46.42 o
   1  -7   6      101.09      102.83      8.62 o
   2  -7   6      138.95      132.71     15.14 o
   3  -7   6       92.07       88.93     11.91 o
   4  -7   6       89.36       90.04     11.17 o
   5  -7   6        0.63        0.22      6.90 o
   6  -7   6      208.98      212.74     11.05 o
   7  -7   6      450.92      462.16     26.74 o
   8  -7   6        3.99        0.62     11.27 o
   9  -7   6       14.03       23.98     11.87 o
 -10  -6   6      190.51      183.51     22.53 o
  -9  -6   6       65.83       66.07     18.85 o
  -8  -6   6       52.96       54.71     16.85 o
  -7  -6   6        6.66       11.96      9.73 o
  -6  -6   6      992.37      996.52     20.30 o
  -5  -6   6     1363.76     1495.00     30.99 o
  -4  -6   6     1573.81     1576.90     29.71 o
  -3  -6   6      234.96      207.69      8.41 o
  -2  -6   6      225.53      264.36      8.80 o
  -1  -6   6      488.75      458.56     12.08 o
   0  -6   6     2497.08     2505.45     59.24 o
   1  -6   6     1979.34     2032.22     47.75 o
   2  -6   6     1038.04     1051.04     26.12 o
   3  -6   6       64.02       79.40     10.86 o
   4  -6   6       17.93       24.77      9.88 o
   5  -6   6      183.34      208.39     10.69 o
   6  -6   6      888.17      876.68     21.08 o
   7  -6   6      167.10      172.61     14.76 o
   8  -6   6       50.13       42.71     12.31 o
   9  -6   6        2.87        3.01     11.43 o
  10  -6   6       27.36       47.13     25.58 o
 -10  -5   6       36.87       48.33     20.12 o
  -9  -5   6      543.10      503.88     28.99 o
  -8  -5   6      458.18      434.42     20.57 o
  -7  -5   6      312.23      284.22     13.83 o
  -6  -5   6      995.77      979.39     24.17 o
  -5  -5   6      693.23      704.37     12.69 o
  -4  -5   6     1519.04     1538.91     22.44 o
  -3  -5   6      164.74      134.82      6.63 o
  -2  -5   6     2458.61     2633.14     40.30 o
  -1  -5   6      301.20      300.53     17.47 o
   0  -5   6      970.01      901.27     27.17 o
   1  -5   6      745.27      709.50     11.45 o
   2  -5   6      784.27      748.22     17.19 o
   3  -5   6      691.46      737.54     12.14 o
   4  -5   6       13.59       15.21      6.14 o
   5  -5   6      127.32      112.97      9.34 o
   6  -5   6      926.45      882.49     45.87 o
   7  -5   6      241.49      213.97     12.10 o
   8  -5   6       46.54       51.16     13.05 o
   9  -5   6        2.37       10.43     12.01 o
  10  -5   6        0.05       -6.12     12.37 o
 -11  -4   6      103.03      125.61     22.22 o
 -10  -4   6      125.28      130.45     14.73 o
  -9  -4   6      700.97      714.84     22.32 o
  -8  -4   6     2808.93     2721.33     65.50 o
  -7  -4   6      332.39      335.91     12.57 o
  -6  -4   6      115.47      113.59      7.98 o
  -5  -4   6      151.74      152.25      7.94 o
  -4  -4   6     2066.06     2113.09     18.80 o
  -3  -4   6     1697.83     1592.81     13.64 o
  -2  -4   6     1266.99     1198.61     12.27 o
  -1  -4   6     2683.03     2823.15     17.23 o
   0  -4   6        0.34       -0.81      3.64 o
   1  -4   6     1135.48     1079.80     36.22 o
   2  -4   6     2438.94     2504.28     51.81 o
   3  -4   6      377.77      323.64      8.21 o
   4  -4   6      972.70     1060.35     44.04 o
   5  -4   6      106.78      116.02      8.70 o
   6  -4   6       49.72       40.66      8.55 o
   7  -4   6       15.44       10.74      8.15 o
   8  -4   6      233.73      216.13     16.42 o
   9  -4   6       35.13       33.55     13.60 o
  10  -4   6       40.92       40.65     13.56 o
 -11  -3   6        0.34       -5.85     18.96 o
 -10  -3   6       76.34       96.08     14.41 o
  -9  -3   6       37.50       39.68     13.03 o
  -8  -3   6      595.78      556.05     25.87 o
  -7  -3   6        6.08        3.98      7.09 o
  -6  -3   6     4332.05     4576.71     28.92 o
  -5  -3   6      500.96      512.21     10.67 o
  -4  -3   6       58.08       42.36      5.86 o
  -3  -3   6      392.21      437.98      8.46 o
  -2  -3   6     3451.91     3492.99     38.96 o
  -1  -3   6     2722.62     2549.56     53.70 o
   0  -3   6      186.59      193.63     15.97 o
   1  -3   6     1647.34     1432.24    897.12 o
   2  -3   6      188.72      193.32      5.48 o
   3  -3   6      467.56      469.27     14.22 o
   4  -3   6      205.53      214.24      9.50 o
   5  -3   6      480.70      488.58     21.85 o
   6  -3   6      128.14      116.36     10.45 o
   7  -3   6        6.06        4.26      8.39 o
   8  -3   6       13.66       13.79     13.81 o
   9  -3   6       28.60       30.54     13.73 o
  10  -3   6       31.71       37.25     13.94 o
 -11  -2   6      112.95      110.83     22.10 o
 -10  -2   6      206.46      214.00     24.33 o
  -9  -2   6      131.95      131.11     21.21 o
  -8  -2   6      133.19      134.57     10.09 o
  -7  -2   6       63.43       50.48      7.41 o
  -6  -2   6      958.15      989.77     14.96 o
  -5  -2   6     2951.22     3068.36     28.18 o
  -4  -2   6      885.75      868.59     11.49 o
  -3  -2   6       70.09       91.72      5.46 o
  -2  -2   6     1577.42     1550.87     48.36 o
  -1  -2   6     2830.30     2914.73     43.65 o
   0  -2   6     2352.27     2248.10     34.31 o
   1  -2   6     3140.58     2998.02     40.40 o
   2  -2   6      196.76      196.11      5.92 o
   3  -2   6       21.98       26.49      6.14 o
   4  -2   6      946.19      987.13     19.76 o
   5  -2   6      532.04      532.34     29.61 o
   6  -2   6      538.47      550.16     40.94 o
   7  -2   6      439.42      435.30     21.99 o
   8  -2   6       16.41       15.28     14.09 o
   9  -2   6        1.04        2.12     14.09 o
  10  -2   6        9.38       14.16     13.95 o
 -11  -1   6      207.25      245.92     26.71 o
 -10  -1   6      952.30      996.76     39.52 o
  -9  -1   6      810.84      853.66     35.34 o
  -8  -1   6      277.97      312.25     25.28 o
  -7  -1   6     1202.68     1183.93     36.59 o
  -6  -1   6     1352.50     1338.95     20.69 o
  -5  -1   6     1675.38     1705.36     15.81 o
  -4  -1   6     1519.70     1441.81     13.91 o
  -3  -1   6     1295.48     1198.06     12.19 o
  -2  -1   6      725.57      776.08     24.67 o
  -1  -1   6      341.12      325.05     18.80 o
   0  -1   6      730.80      711.85     19.80 o
   1  -1   6     1839.41     1403.95    270.10 o
   2  -1   6     1831.62     1616.19     48.92 o
   3  -1   6      225.56      208.58      6.87 o
   4  -1   6        2.19        5.08      5.52 o
   5  -1   6       14.40        4.75      8.71 o
   6  -1   6      804.88      804.62     20.43 o
   7  -1   6        5.23        5.38      8.12 o
   8  -1   6        4.34        3.23      9.70 o
   9  -1   6       25.35       14.63     13.77 o
  10  -1   6       24.85       25.53     14.60 o
 -11   0   6        0.04       12.18     20.55 o
 -10   0   6      287.00      313.24     27.79 o
  -9   0   6      760.22      844.54     35.73 o
  -8   0   6      839.82      842.90     16.88 o
  -7   0   6     1924.86     1961.99     26.91 o
  -6   0   6       78.41       77.93      6.91 o
  -5   0   6      125.63      118.72      6.08 o
  -4   0   6     2989.35     2862.08     34.69 o
  -3   0   6     7208.05     7322.87    122.86 o
  -2   0   6     2186.73     2086.48     28.09 o
  -1   0   6      302.27      286.37     12.01 o
   0   0   6        3.20        6.65      5.21 o
   1   0   6      852.65      890.94     12.29 o
   2   0   6     2318.86     2440.05     22.51 o
   3   0   6      931.42      924.80     15.15 o
   4   0   6      761.72      784.16     18.82 o
   5   0   6       18.36        6.16     11.31 o
   6   0   6       90.26      103.80     17.01 o
   7   0   6      215.25      237.80     18.14 o
   8   0   6       75.14       85.95     12.45 o
   9   0   6       49.66       50.72     11.16 o
  10   0   6       37.79       39.75     11.57 o
 -11   1   6        8.67        6.03     22.18 o
 -10   1   6        0.11        2.27     22.01 o
  -9   1   6      456.85      436.39     30.94 o
  -8   1   6        3.60        2.67      6.18 o
  -7   1   6        4.37        8.85      7.06 o
  -6   1   6      755.13      776.10     17.23 o
  -5   1   6        5.15        6.69      4.99 o
  -4   1   6        0.81        1.89      5.85 o
  -3   1   6     1886.00     1977.49     23.56 o
  -2   1   6     3522.08     3788.38     30.16 o
  -1   1   6       35.66       53.89     10.21 o
   0   1   6     1861.51     1762.19     37.59 o
   1   1   6        2.49        9.32      6.90 o
   2   1   6      246.73      271.25     11.08 o
   3   1   6       74.83       84.36      8.39 o
   4   1   6      150.95      128.82     13.72 o
   5   1   6      111.95      120.01     10.42 o
   6   1   6       80.09       76.28     10.15 o
   7   1   6       49.03       31.06     14.24 o
   8   1   6       10.83        6.35     11.18 o
   9   1   6       24.44       27.05     12.00 o
 -11   2   6      389.77      381.12     34.23 o
 -10   2   6      155.24      146.90     25.47 o
  -9   2   6        6.66       -5.54     21.96 o
  -8   2   6      615.27      605.74     32.70 o
  -7   2   6      382.82      344.91     27.38 o
  -6   2   6      744.14      743.19     16.52 o
  -5   2   6     1671.52     1578.15     29.77 o
  -4   2   6      420.07      432.95     11.33 o
  -3   2   6        4.46        4.23      7.97 o
  -2   2   6     2050.88     2219.98     24.38 o
  -1   2   6        3.04       11.36      8.31 o
   0   2   6     1362.24     1468.33     28.91 o
   1   2   6      706.23      725.98     33.24 o
   2   2   6        1.17        5.76      9.02 o
   3   2   6       69.13       76.00     15.14 o
   4   2   6      271.12      284.56     17.96 o
   5   2   6      531.09      506.27     53.01 o
   6   2   6        7.58       15.02     13.28 o
   7   2   6       22.21       13.21     14.13 o
   8   2   6       58.29       75.47     17.03 o
   9   2   6       30.68       28.18     17.37 o
 -11   3   6      135.63      156.11     28.57 o
 -10   3   6      405.16      406.60     34.07 o
  -9   3   6      208.61      192.86     28.33 o
  -8   3   6      465.47      458.28     32.30 o
  -7   3   6       23.25       12.12     22.55 o
  -6   3   6     1567.02     1449.17     52.99 o
  -5   3   6      928.17      959.97     16.89 o
  -4   3   6     1118.63     1104.58     30.06 o
  -3   3   6      656.40      670.40     14.17 o
  -2   3   6      308.75      297.58     11.86 o
  -1   3   6       73.37       70.17      9.86 o
   0   3   6      247.38      245.01     19.13 o
   1   3   6     1073.11     1022.89     29.65 o
   2   3   6      368.60      347.14     19.98 o
   3   3   6       46.85       40.87      9.55 o
   4   3   6        7.83        7.54      9.31 o
   5   3   6       59.46       49.99      9.93 o
   6   3   6       54.02       49.87      9.69 o
   7   3   6       44.67       44.29     10.62 o
   8   3   6        3.15        8.43     15.56 o
 -10   4   6      206.75      226.20     28.63 o
  -9   4   6      205.11      210.97     29.03 o
  -8   4   6        6.54        0.41     20.44 o
  -7   4   6      239.15      236.08     28.17 o
  -6   4   6      231.72      210.44      8.36 o
  -5   4   6      190.37      192.80      9.91 o
  -4   4   6      678.38      663.77     15.72 o
  -3   4   6      750.77      784.51     18.30 o
  -2   4   6      569.30      538.33     14.59 o
  -1   4   6      230.24      238.83     14.91 o
   0   4   6       10.54       22.54     14.88 o
   1   4   6      280.24      274.51     21.18 o
   2   4   6      297.31      282.67     21.01 o
   3   4   6       64.21       55.36     10.14 o
   4   4   6       57.95       67.63      9.96 o
   5   4   6        7.18        2.61      8.03 o
   6   4   6       39.97       22.89     15.49 o
   7   4   6       54.19       66.20     17.61 o
   8   4   6       30.11       40.27     17.25 o
 -10   5   6       59.81       47.73     25.89 o
  -9   5   6       72.26       55.36     24.96 o
  -8   5   6       27.81       22.91     24.18 o
  -7   5   6       20.10       18.65     22.60 o
  -6   5   6       81.02       70.78      7.37 o
  -5   5   6        1.34        1.18      8.03 o
  -4   5   6        0.25        4.34      9.64 o
  -3   5   6      795.93      811.70     19.79 o
  -2   5   6      130.72      124.67     21.25 o
  -1   5   6       28.36       12.14     11.90 o
   0   5   6        8.76       13.68     11.16 o
   1   5   6      171.05      150.85     12.92 o
   2   5   6      212.54      205.49     13.43 o
   3   5   6      124.96      121.99     11.32 o
   4   5   6       33.89       22.69      8.70 o
   5   5   6        5.36       14.17     16.62 o
   6   5   6        1.09       -4.82     16.87 o
   7   5   6       41.72       55.74     18.59 o
  -9   6   6       11.68       18.54     24.09 o
  -8   6   6        4.11       11.41     25.34 o
  -7   6   6      594.37      573.00     36.12 o
  -6   6   6      252.41      232.52     29.32 o
  -5   6   6      152.46      161.45     10.54 o
  -4   6   6        9.90       14.81     10.16 o
  -3   6   6      533.89      534.03     18.47 o
  -2   6   6       36.14       36.20     19.39 o
  -1   6   6      120.20      148.97     22.08 o
   0   6   6       65.62       61.17     12.40 o
   1   6   6       82.22       90.02     11.91 o
   2   6   6        0.04        4.21      9.61 o
   3   6   6      232.18      218.46     23.98 o
   4   6   6       62.47       64.39     19.05 o
   5   6   6        5.13       -1.83     18.26 o
   6   6   6       27.38        5.58     19.04 o
  -8   7   6       61.25       44.98     25.05 o
  -7   7   6      100.50       98.64     27.58 o
  -6   7   6       40.89       26.16     21.99 o
  -5   7   6       19.96       22.97      8.93 o
  -4   7   6      112.28      119.06     12.82 o
  -3   7   6        4.57       -1.35     20.67 o
  -2   7   6       70.40       68.64     20.77 o
  -1   7   6       71.23       44.09     14.94 o
   0   7   6      102.73       99.34     22.99 o
   1   7   6       23.10       24.43     14.54 o
   2   7   6       22.60       18.12     20.34 o
   3   7   6       18.12       17.37     19.59 o
   4   7   6       47.51       58.16     21.22 o
   5   7   6       59.06       46.70     20.23 o
   6   7   6       41.15       38.00     20.18 o
  -7   8   6        0.01        1.83     25.47 o
  -6   8   6        3.72        9.21     23.94 o
  -5   8   6       86.73       91.72     24.95 o
  -4   8   6      277.29      284.76     22.87 o
  -3   8   6        5.17        4.18     20.03 o
  -2   8   6        5.70       13.25     20.42 o
  -1   8   6        0.08       -0.96     14.76 o
   0   8   6      295.10      325.10     31.22 o
   1   8   6       69.71       81.04     25.75 o
   2   8   6       65.58       54.94     23.69 o
   3   8   6        3.32        2.33     20.53 o
   4   8   6        6.47        7.15     20.26 o
  -6   9   6        6.07        4.08     24.21 o
  -5   9   6       42.38       22.05     22.07 o
  -4   9   6       30.01       26.43     22.84 o
  -3   9   6       22.78       24.62     20.82 o
  -2   9   6       17.21       15.38     20.79 o
  -1   9   6       71.38       81.99     17.78 o
   0   9   6       30.95       22.56     25.66 o
   1   9   6       11.96       11.05     23.52 o
   2   9   6       29.10       20.25     22.74 o
   3   9   6       29.52       32.69     21.74 o
  -4  10   6        0.11        7.09     21.48 o
  -3  10   6        8.73        9.72     21.12 o
  -2  10   6        0.10        3.56     15.60 o
  -1  10   6       18.32       27.86     15.40 o
   0  10   6        1.26       -6.89     26.22 o
   0 -14   7        6.45       14.87     20.05 o
   1 -14   7       54.24       41.87     14.59 o
  -3 -13   7      176.05      165.65     24.07 o
  -2 -13   7      138.01      130.57     23.82 o
  -1 -13   7       10.71       -3.75     12.12 o
   0 -13   7       71.80       70.46     13.63 o
   1 -13   7        6.77        6.13     12.52 o
   2 -13   7       99.09      105.77     15.58 o
   3 -13   7      209.22      221.76     23.06 o
   4 -13   7        0.05       -1.74     14.95 o
  -5 -12   7       71.84       63.67     20.94 o
  -4 -12   7        0.83        4.09     19.09 o
  -3 -12   7      234.82      244.10     24.82 o
  -2 -12   7      200.79      192.59     16.06 o
  -1 -12   7       30.17       20.26     11.88 o
   0 -12   7        1.16       -0.61     12.15 o
   1 -12   7        6.39        6.08     12.57 o
   2 -12   7       22.21       24.45     13.59 o
   3 -12   7      134.00      157.99     22.86 o
   4 -12   7      124.03      135.64     25.97 o
   5 -12   7       14.17       28.30     24.49 o
   6 -12   7        1.28       -6.78     26.64 o
  -6 -11   7      173.07      183.25     23.50 o
  -5 -11   7       17.16       13.10     17.46 o
  -4 -11   7       41.25       50.62     19.01 o
  -3 -11   7       18.53       27.63     17.06 o
  -2 -11   7        2.41        5.76     16.46 o
  -1 -11   7       18.61       22.03     16.58 o
   0 -11   7       90.37      124.47     20.81 o
   1 -11   7      196.99      194.97     15.89 o
   2 -11   7       48.70       60.27     13.96 o
   3 -11   7       98.07      102.07     22.58 o
   4 -11   7        0.41        0.42     14.19 o
   5 -11   7       56.70       68.94     15.46 o
   6 -11   7       49.96       63.89     14.76 o
   7 -11   7        8.30       25.74     25.95 o
  -7 -10   7        0.11       -0.13     16.73 o
  -6 -10   7      186.67      233.39     23.28 o
  -5 -10   7     1192.04     1157.27     38.29 o
  -4 -10   7      244.46      265.00     22.34 o
  -3 -10   7      293.73      238.16     17.21 o
  -2 -10   7      143.66      116.01     17.81 o
  -1 -10   7      279.66      260.13     21.21 o
   0 -10   7       65.43       74.90     17.82 o
   1 -10   7     1216.38     1237.82     27.31 o
   2 -10   7      217.31      229.87     16.14 o
   3 -10   7        1.88       -0.71     14.34 o
   4 -10   7      105.21      109.60     16.21 o
   5 -10   7       57.38       46.40     14.27 o
   6 -10   7       30.11       23.52     13.83 o
   7 -10   7        0.54       -4.21     13.31 o
   8 -10   7       25.49       27.17     30.41 o
  -8  -9   7      185.45      194.25     23.15 o
  -7  -9   7        0.92       -0.33     16.71 o
  -6  -9   7       55.81       48.49     17.39 o
  -5  -9   7      181.31      168.16     19.87 o
  -4  -9   7     1036.58     1019.90     71.05 o
  -3  -9   7      423.65      396.37     29.44 o
  -2  -9   7      329.67      346.55     20.82 o
  -1  -9   7        3.17        2.82     13.16 o
   0  -9   7      840.02      834.88     40.44 o
   1  -9   7      342.80      347.72     16.33 o
   2  -9   7      980.90     1033.03     23.78 o
   3  -9   7      339.21      312.98     24.24 o
   4  -9   7        3.69       -1.97     13.85 o
   5  -9   7       25.48       32.64     13.99 o
   6  -9   7      128.88      127.30     15.50 o
   7  -9   7       67.89       69.71     14.47 o
   8  -9   7      167.30      175.31     16.05 o
  -9  -8   7       82.81       71.13     18.14 o
  -8  -8   7      578.31      579.17     29.62 o
  -7  -8   7      282.05      246.70     21.47 o
  -6  -8   7      118.08      106.81     17.43 o
  -5  -8   7      179.86      170.00     12.58 o
  -4  -8   7      179.26      179.42     12.03 o
  -3  -8   7      614.81      591.36     25.97 o
  -2  -8   7      400.95      411.80     20.13 o
  -1  -8   7      412.38      391.53     15.71 o
   0  -8   7        3.58        4.05     10.27 o
   1  -8   7       18.16       16.16     10.55 o
   2  -8   7      734.04      784.46     19.30 o
   3  -8   7      134.11      134.69     19.41 o
   4  -8   7      452.95      483.44     25.64 o
   5  -8   7      112.39      114.16      9.66 o
   6  -8   7       22.62       16.25     13.69 o
   7  -8   7       12.00       23.95     13.43 o
   8  -8   7      125.64      105.42     15.02 o
   9  -8   7       43.53       42.71     28.14 o
  -9  -7   7       59.70       49.08     18.00 o
  -8  -7   7       80.11       73.72     18.11 o
  -7  -7   7      784.28      797.31     30.70 o
  -6  -7   7     2017.00     2084.37     29.45 o
  -5  -7   7       16.04       12.45      9.08 o
  -4  -7   7       14.53       13.01      7.52 o
  -3  -7   7      446.85      438.46     12.31 o
  -2  -7   7      603.31      605.59     27.58 o
  -1  -7   7      655.02      589.90     16.21 o
   0  -7   7      214.52      206.38     11.83 o
   1  -7   7      447.17      460.05     12.11 o
   2  -7   7        0.43        5.99     10.46 o
   3  -7   7      507.55      530.56     17.20 o
   4  -7   7      207.49      204.28     20.57 o
   5  -7   7       71.42       79.42      8.97 o
   6  -7   7        8.38       18.63      7.94 o
   7  -7   7       15.80       11.60     13.06 o
   8  -7   7        4.54       10.17     12.88 o
   9  -7   7        8.29        8.60     12.76 o
 -10  -6   7        8.38       15.06     17.92 o
  -9  -6   7       39.07       35.99     18.13 o
  -8  -6   7       42.27       28.84     17.23 o
  -7  -6   7      406.85      382.82     15.77 o
  -6  -6   7      182.32      179.02     12.37 o
  -5  -6   7     1757.04     1769.77     25.77 o
  -4  -6   7      902.51      908.28     19.28 o
  -3  -6   7      134.53      130.14      7.80 o
  -2  -6   7      492.05      474.89     10.08 o
  -1  -6   7     2190.83     2230.85     25.84 o
   0  -6   7     2844.42     2765.91     22.45 o
   1  -6   7     2817.50     2771.89     36.74 o
   2  -6   7      137.56      132.56     12.40 o
   3  -6   7        0.04       -0.12     10.70 o
   4  -6   7      266.53      277.91      9.32 o
   5  -6   7      313.42      326.39     34.37 o
   6  -6   7       32.19       33.74      8.37 o
   7  -6   7      277.98      268.82     18.14 o
   8  -6   7       76.50       71.53     14.25 o
   9  -6   7       38.12       41.33     13.92 o
 -10  -5   7      621.36      635.46     32.28 o
  -9  -5   7      296.32      303.60     24.03 o
  -8  -5   7      139.51      135.88     18.67 o
  -7  -5   7        0.74       -1.83     10.30 o
  -6  -5   7      782.87      768.10     18.91 o
  -5  -5   7      179.63      179.69      9.46 o
  -4  -5   7     2595.33     2682.18     21.31 o
  -3  -5   7     1994.73     2058.43     19.36 o
  -2  -5   7      304.22      314.72      7.27 o
  -1  -5   7       14.54       17.50      5.46 o
   0  -5   7      884.55      870.55     13.60 o
   1  -5   7     1323.57     1315.94     23.60 o
   2  -5   7      727.61      701.51     17.60 o
   3  -5   7      518.18      508.00      9.93 o
   4  -5   7       46.48       50.91      7.04 o
   5  -5   7        0.14       -0.50      6.94 o
   6  -5   7       79.28       75.24      9.32 o
   7  -5   7      120.26      107.76      9.86 o
   8  -5   7       77.00       60.93     15.10 o
   9  -5   7       22.24       13.52     13.74 o
 -10  -4   7      197.08      202.26     17.42 o
  -9  -4   7      509.54      528.76     20.60 o
  -8  -4   7     1615.81     1558.45     39.60 o
  -7  -4   7     1717.77     1680.93     40.43 o
  -6  -4   7      249.26      235.58     12.87 o
  -5  -4   7      307.52      313.63     11.55 o
  -4  -4   7     4003.78     4090.87     30.57 o
  -3  -4   7      712.20      688.50      9.70 o
  -2  -4   7      368.25      371.75      7.62 o
  -1  -4   7      377.80      378.80      7.47 o
   0  -4   7      484.64      400.12     24.68 o
   1  -4   7      833.30      855.70     18.19 o
   2  -4   7      140.11      119.13      6.35 o
   3  -4   7     1168.19     1190.15     38.49 o
   4  -4   7      252.77      263.91     31.03 o
   5  -4   7       13.23       14.28      7.56 o
   6  -4   7       23.48       24.59      8.45 o
   7  -4   7      287.37      266.15     34.41 o
   8  -4   7      129.75      142.07     16.61 o
   9  -4   7       12.55       22.00     14.34 o
  10  -4   7        9.13       10.06     14.14 o
 -10  -3   7       14.39       16.62     18.82 o
  -9  -3   7      496.59      454.01     19.79 o
  -8  -3   7      935.20      898.23     24.11 o
  -7  -3   7      156.78      154.91     10.25 o
  -6  -3   7     1128.11     1140.87     15.99 o
  -5  -3   7      102.85       96.71      6.40 o
  -4  -3   7       73.76       76.81      5.82 o
  -3  -3   7       54.75       49.07      4.70 o
  -2  -3   7     4458.97     4501.28     28.40 o
  -1  -3   7     3464.03     3523.24     42.57 o
   0  -3   7     1764.23     1756.43     24.61 o
   1  -3   7        4.45        2.32      9.39 o
   2  -3   7       67.32       47.97     11.70 o
   3  -3   7      283.46      282.59     19.35 o
   4  -3   7      523.09      492.39     12.65 o
   5  -3   7      415.16      389.79     21.97 o
   6  -3   7       13.06       15.27      8.48 o
   7  -3   7       62.54       39.73      9.70 o
   8  -3   7      133.47      143.36     17.12 o
   9  -3   7       25.48       18.28     15.00 o
 -11  -2   7      618.65      700.13     37.09 o
 -10  -2   7       68.54       71.85     22.02 o
  -9  -2   7       68.97       76.04     21.04 o
  -8  -2   7      891.22      846.96     57.83 o
  -7  -2   7      389.67      382.85     25.34 o
  -6  -2   7      204.77      189.37     13.93 o
  -5  -2   7     2784.79     2834.85     23.10 o
  -4  -2   7      390.77      383.43     19.72 o
  -3  -2   7      132.96      125.87      7.39 o
  -2  -2   7     1207.47     1119.21     25.86 o
  -1  -2   7     3644.83     3736.67     51.58 o
   0  -2   7      969.88      976.97     30.75 o
   1  -2   7      144.46      119.49     16.41 o
   2  -2   7       24.69        8.63     14.87 o
   3  -2   7      201.83      233.89      8.83 o
   4  -2   7      722.49      739.85     36.51 o
   5  -2   7      407.92      448.02     18.01 o
   6  -2   7        3.54        4.75      9.24 o
   7  -2   7      117.92       88.57     12.41 o
   8  -2   7       12.78       11.62     14.30 o
   9  -2   7        0.70        4.35     14.41 o
 -11  -1   7       40.53       37.92     21.97 o
 -10  -1   7      578.90      603.79     34.68 o
  -9  -1   7      690.33      663.21     34.23 o
  -8  -1   7       42.81       32.12     12.88 o
  -7  -1   7       38.21       36.78     18.21 o
  -6  -1   7      773.35      770.93     29.93 o
  -5  -1   7     1173.78     1130.77     22.86 o
  -4  -1   7      539.50      506.94     11.87 o
  -3  -1   7      486.20      498.57     10.51 o
  -2  -1   7      100.09       96.47      6.03 o
  -1  -1   7      984.90      934.15     36.77 o
   0  -1   7       31.24       30.51      9.47 o
   1  -1   7      253.30      267.64     19.58 o
   2  -1   7      354.04      348.22      7.86 o
   3  -1   7      160.07      170.75      8.08 o
   4  -1   7        0.18        1.49      5.55 o
   5  -1   7       61.39       62.19      9.66 o
   6  -1   7       28.15       35.01      7.77 o
   7  -1   7       92.97       93.58     10.77 o
   8  -1   7       45.93       40.98     10.54 o
   9  -1   7        2.02       -2.47     14.30 o
 -11   0   7       56.60       85.60     23.36 o
 -10   0   7      422.39      430.50     31.35 o
  -9   0   7      951.62      955.21     39.30 o
  -8   0   7      351.08      351.26     27.71 o
  -7   0   7      130.76      119.56     20.06 o
  -6   0   7        4.92        9.00      7.17 o
  -5   0   7      552.28      529.61     20.55 o
  -4   0   7     2092.64     2112.62     29.44 o
  -3   0   7     1451.61     1335.48     27.44 o
  -2   0   7      944.93      955.13     15.67 o
  -1   0   7      269.20      300.23     13.76 o
   0   0   7      454.52      470.35     16.91 o
   1   0   7      344.16      351.96     11.94 o
   2   0   7      349.47      341.55     10.62 o
   3   0   7      805.49      831.24     15.66 o
   4   0   7       10.46        8.13      6.41 o
   5   0   7       79.78       78.23     11.05 o
   6   0   7       59.70       77.79      8.82 o
   7   0   7      427.65      436.02     17.75 o
   8   0   7        5.19        2.60      9.50 o
   9   0   7       53.92       47.14     11.16 o
 -11   1   7       13.20       16.89     21.70 o
 -10   1   7       39.56       37.60     21.38 o
  -9   1   7      215.66      227.57     25.87 o
  -8   1   7      680.11      703.48     35.74 o
  -7   1   7      359.65      399.03     23.56 o
  -6   1   7      109.06      125.13      8.13 o
  -5   1   7      103.02       90.08      8.14 o
  -4   1   7      365.31      340.43     10.69 o
  -3   1   7     1832.12     1726.93     37.32 o
  -2   1   7      539.78      578.41     14.51 o
  -1   1   7     1938.36     1945.82     27.06 o
   0   1   7        0.80        1.54      6.87 o
   1   1   7        2.96        2.55      6.75 o
   2   1   7      955.13     1031.86     23.53 o
   3   1   7      637.05      659.56     55.80 o
   4   1   7      219.26      200.05     14.65 o
   5   1   7      264.75      239.61     13.88 o
   6   1   7        4.99        6.16      8.41 o
   7   1   7        0.04       -1.33     13.54 o
   8   1   7        4.03        5.44     10.78 o
   9   1   7        9.14       13.11     12.82 o
 -10   2   7       51.22       45.13     22.08 o
  -9   2   7       88.46      112.69     24.16 o
  -8   2   7      457.07      442.17     32.09 o
  -7   2   7      393.47      414.68     29.63 o
  -6   2   7        6.61       11.75      8.65 o
  -5   2   7      497.01      510.56     16.29 o
  -4   2   7      107.88       98.88     10.68 o
  -3   2   7      306.27      336.37     21.59 o
  -2   2   7      922.26      910.83     22.46 o
  -1   2   7     1663.89     1737.32    123.59 o
   0   2   7       45.75       53.05      8.35 o
   1   2   7       38.64       33.57      8.39 o
   2   2   7       88.00       88.65     10.36 o
   3   2   7      100.86      106.78     17.43 o
   4   2   7      248.24      286.05     23.50 o
   5   2   7       23.03       19.25      7.37 o
   6   2   7       21.71       20.70     12.89 o
   7   2   7        1.51       13.21     13.55 o
   8   2   7        0.58       11.05     14.87 o
 -10   3   7      313.89      319.27     30.35 o
  -9   3   7       49.60       58.63     22.52 o
  -8   3   7        0.10       -5.79     22.99 o
  -7   3   7       10.32       13.59     21.57 o
  -6   3   7       13.03       15.80      7.80 o
  -5   3   7      827.16      820.31     17.75 o
  -4   3   7      363.12      341.54     14.22 o
  -3   3   7       76.54       81.22     11.77 o
  -2   3   7      381.31      358.48     16.58 o
  -1   3   7       80.28       93.10     13.00 o
   0   3   7       78.69       73.55     12.28 o
   1   3   7       91.91       93.13     17.02 o
   2   3   7       12.57        7.37     13.76 o
   3   3   7       94.84       73.07     10.57 o
   4   3   7      179.84      183.41     17.79 o
   5   3   7      211.60      208.49     35.43 o
   6   3   7       32.20       32.08     14.20 o
   7   3   7        0.36        2.30     13.78 o
   8   3   7       65.76       79.07     16.85 o
 -10   4   7      249.70      248.25     30.02 o
  -9   4   7      212.96      227.83     28.95 o
  -8   4   7       67.85       66.56     25.23 o
  -7   4   7        5.56        4.47     22.18 o
  -6   4   7       82.05       70.32      8.46 o
  -5   4   7     1173.03     1129.04     56.43 o
  -4   4   7      588.21      600.16     16.94 o
  -3   4   7      505.79      539.12     17.57 o
  -2   4   7        5.68        3.30     12.85 o
  -1   4   7       16.02       14.70     14.19 o
   0   4   7        5.42        9.77     11.10 o
   1   4   7      400.72      399.46     28.00 o
   2   4   7      358.71      334.18     25.26 o
   3   4   7      144.49      115.99     22.25 o
   4   4   7       52.14       33.95      9.54 o
   5   4   7       18.55       14.13     14.65 o
   6   4   7        0.07        0.92     15.03 o
   7   4   7       19.31       25.17     15.63 o
  -9   5   7      109.41      106.85     28.30 o
  -8   5   7       37.87       24.15     23.53 o
  -7   5   7      100.52      123.35     24.87 o
  -6   5   7        0.62        3.83      6.88 o
  -5   5   7        2.06       -1.86      8.86 o
  -4   5   7        6.61        9.11     10.29 o
  -3   5   7      690.82      740.21     20.81 o
  -2   5   7      147.28      163.78     15.46 o
  -1   5   7      484.04      495.76     21.18 o
   0   5   7       58.97       50.83     18.84 o
   1   5   7       45.13       47.58     11.31 o
   2   5   7      187.17      182.83     18.21 o
   3   5   7      108.61      104.59     26.70 o
   4   5   7        1.39        0.31     16.46 o
   5   5   7       19.37       24.59     17.02 o
   6   5   7       11.85       -1.23     15.98 o
  -8   6   7      104.18       98.21     26.57 o
  -7   6   7       64.81       81.91     24.76 o
  -6   6   7       63.00       71.69     24.24 o
  -5   6   7       10.04       10.00      9.06 o
  -4   6   7       40.48       43.34     11.20 o
  -3   6   7      270.71      296.96     16.44 o
  -2   6   7      323.29      358.28     26.02 o
  -1   6   7        0.38        6.10     13.69 o
   0   6   7       61.98       70.69     21.13 o
   1   6   7        0.40       -1.67     19.13 o
   2   6   7      108.03      109.61     21.13 o
   3   6   7       66.85      103.32     21.11 o
   4   6   7       85.85       95.74     20.67 o
   5   6   7       22.74       27.99     18.19 o
   6   6   7        7.63        2.62     17.81 o
  -8   7   7       51.87       46.49     27.30 o
  -7   7   7       56.10       84.26     27.88 o
  -6   7   7      128.37      117.81     25.01 o
  -5   7   7      114.84      144.65     25.70 o
  -4   7   7       60.48       61.46     11.65 o
  -3   7   7        7.81        9.01     12.83 o
  -2   7   7       99.80       93.64     23.66 o
  -1   7   7        1.94       12.58     14.55 o
   0   7   7       10.49        5.45     21.32 o
   1   7   7       90.82       82.60     22.97 o
   2   7   7        0.06       -7.72     20.18 o
   3   7   7       23.49       31.39     19.87 o
   4   7   7       19.87        5.55     19.66 o
   5   7   7       72.69       58.60     20.46 o
  -6   8   7        0.24       16.56     24.50 o
  -5   8   7        7.49       10.84     22.16 o
  -4   8   7      200.11      200.48     28.08 o
  -3   8   7        9.69       23.28     13.59 o
  -2   8   7      106.52      106.53     17.21 o
  -1   8   7       32.16       21.17     16.41 o
   0   8   7        1.86       -7.06     22.34 o
   1   8   7       87.66      105.72     25.22 o
   2   8   7       11.79       10.32     21.87 o
   3   8   7       10.01       -4.36     21.21 o
  -5   9   7        2.76       -0.59     22.88 o
  -4   9   7       54.98       48.24     23.80 o
  -3   9   7        1.17       -4.78     22.19 o
  -2   9   7       19.50       16.90     16.00 o
  -1   9   7       80.15       87.94     26.77 o
   0   9   7       16.20       20.32     24.37 o
   1   9   7       16.46        7.55     23.10 o
  -3 -13   8      107.09      137.09     22.12 o
  -2 -13   8      204.50      189.47     23.70 o
  -1 -13   8        0.22       -0.89     11.84 o
   0 -13   8       69.54       69.43     13.61 o
   1 -13   8       32.32       29.91     13.29 o
   2 -13   8      194.22      199.49     17.53 o
   3 -13   8       72.98       75.42     15.70 o
   4 -13   8       40.74       51.79     15.67 o
  -5 -12   8       41.47       38.72     19.18 o
  -4 -12   8        6.77        8.06     17.37 o
  -3 -12   8      397.31      377.99     26.53 o
  -2 -12   8      151.49      168.01     21.60 o
  -1 -12   8       90.86       89.89     19.54 o
   0 -12   8        3.89        1.07     16.84 o
   1 -12   8       60.93       64.69     13.75 o
   2 -12   8       61.15       71.21     14.44 o
   3 -12   8      101.57      107.07     15.77 o
   4 -12   8       79.06       66.63     17.41 o
   5 -12   8        0.48        2.69     15.44 o
  -6 -11   8      533.47      505.01     29.61 o
  -5 -11   8       31.52       29.24     16.73 o
  -4 -11   8       20.48       18.88     15.76 o
  -3 -11   8       62.15       76.98     17.43 o
  -2 -11   8      203.94      191.81     20.01 o
  -1 -11   8       67.65       61.96     16.57 o
   0 -11   8       30.65       50.14     16.79 o
   1 -11   8       22.36       31.77     16.43 o
   2 -11   8        9.63        4.97     13.08 o
   3 -11   8       68.59       76.36     12.37 o
   4 -11   8      101.87      134.20     18.16 o
   5 -11   8       80.93       91.24     17.24 o
   6 -11   8       22.94       23.78     14.69 o
  -7 -10   8       28.61       28.23     16.41 o
  -6 -10   8       67.46       67.88     17.83 o
  -5 -10   8      311.93      315.04     23.24 o
  -4 -10   8      520.05      530.87     26.51 o
  -3 -10   8       30.76       48.26     15.41 o
  -2 -10   8       48.68       44.75     14.61 o
  -1 -10   8      162.35      163.39     17.20 o
   0 -10   8      473.91      498.28     23.01 o
   1 -10   8      189.16      201.03     14.97 o
   2 -10   8       90.75       82.91     13.14 o
   3 -10   8       26.67       39.86     12.56 o
   4 -10   8       44.47       41.71     16.30 o
   5 -10   8       88.72       84.71     20.98 o
   6 -10   8       29.30       37.42     15.01 o
   7 -10   8        0.65        5.74     14.48 o
  -8  -9   8       18.94       20.50     17.66 o
  -7  -9   8       18.73       18.14     16.34 o
  -6  -9   8      178.16      179.60     19.61 o
  -5  -9   8      317.56      308.75     21.43 o
  -4  -9   8      837.35      807.19     72.97 o
  -3  -9   8      301.23      307.87     24.74 o
  -2  -9   8      419.45      412.77     20.90 o
  -1  -9   8      196.25      193.31     13.64 o
   0  -9   8        3.51        6.87     10.03 o
   1  -9   8      496.85      478.00     17.65 o
   2  -9   8      646.94      672.05     26.61 o
   3  -9   8       42.86       49.47     19.89 o
   4  -9   8        3.88        4.83     18.20 o
   5  -9   8       41.60       41.66     15.61 o
   6  -9   8       28.33       32.14     14.47 o
   7  -9   8        0.38        0.15     13.92 o
   8  -9   8       21.20       16.89     14.35 o
  -8  -8   8      197.74      176.04     20.97 o
  -7  -8   8      332.08      329.59     22.66 o
  -6  -8   8       28.18       22.66     14.12 o
  -5  -8   8      765.85      725.56     56.74 o
  -4  -8   8      207.43      216.45     12.51 o
  -3  -8   8      679.57      648.75     37.56 o
  -2  -8   8      521.92      552.88     17.18 o
  -1  -8   8        9.51        7.91      9.39 o
   0  -8   8       52.34       41.45      9.90 o
   1  -8   8      888.70      891.11     34.24 o
   2  -8   8      234.88      239.41     12.97 o
   3  -8   8      647.30      698.87     30.75 o
   4  -8   8      165.30      171.01     22.26 o
   5  -8   8        2.14        0.26      7.76 o
   6  -8   8        9.02       -4.35     14.74 o
   7  -8   8       44.08       49.19     15.12 o
   8  -8   8       85.86       99.54     15.99 o
  -9  -7   8       19.20       12.82     17.37 o
  -8  -7   8      103.66       79.38     17.23 o
  -7  -7   8      409.44      392.47     23.09 o
  -6  -7   8     1364.81     1305.14     67.95 o
  -5  -7   8      102.41       96.95     10.80 o
  -4  -7   8        8.29        7.50      6.95 o
  -3  -7   8      256.23      275.80      9.40 o
  -2  -7   8     1806.51     1865.69     25.76 o
  -1  -7   8      605.55      612.15     15.49 o
   0  -7   8      417.01      439.98     13.38 o
   1  -7   8       88.55       76.53      8.92 o
   2  -7   8      246.07      240.18     11.49 o
   3  -7   8      188.65      197.92     21.69 o
   4  -7   8      101.08      105.75      8.76 o
   5  -7   8      436.56      411.21     14.03 o
   6  -7   8        1.31        3.40     17.20 o
   7  -7   8        3.77        1.29     13.91 o
   8  -7   8      103.24       86.87     15.95 o
   9  -7   8       34.67       33.41     14.72 o
  -9  -6   8       37.22       39.13     16.78 o
  -8  -6   8      189.00      179.42     19.53 o
  -7  -6   8      789.35      759.19     28.47 o
  -6  -6   8     1271.20     1222.58     26.56 o
  -5  -6   8      115.91      115.04      8.92 o
  -4  -6   8       38.51       39.87      6.68 o
  -3  -6   8        6.97        6.88      6.01 o
  -2  -6   8      989.26      988.93     20.64 o
  -1  -6   8      203.17      199.90      9.27 o
   0  -6   8      683.78      653.84     12.91 o
   1  -6   8      214.14      216.38      8.63 o
   2  -6   8       38.65       35.96      6.95 o
   3  -6   8      188.56      182.86      8.19 o
   4  -6   8      282.97      281.72     22.02 o
   5  -6   8       73.61       82.65      8.38 o
   6  -6   8       57.51       66.12      8.81 o
   7  -6   8        0.18       -1.28     14.37 o
   8  -6   8        9.43        5.72     14.42 o
   9  -6   8        0.10       -0.86     13.83 o
 -10  -5   8      638.67      608.61     32.12 o
  -9  -5   8      106.70       99.86     17.75 o
  -8  -5   8      188.89      183.87     19.40 o
  -7  -5   8      288.54      333.64     21.60 o
  -6  -5   8     1453.34     1485.74     33.98 o
  -5  -5   8      153.45      151.53      8.25 o
  -4  -5   8     1100.77     1094.75     14.81 o
  -3  -5   8      988.14     1006.41     23.75 o
  -2  -5   8       15.68       12.59      4.51 o
  -1  -5   8      342.28      335.70      8.01 o
   0  -5   8     1342.00     1274.87     54.05 o
   1  -5   8     1700.79     1696.45     26.73 o
   2  -5   8      784.64      747.17     30.44 o
   3  -5   8       90.39       84.65      6.46 o
   4  -5   8        0.66       -1.39      5.91 o
   5  -5   8       99.78      106.66      8.72 o
   6  -5   8      167.49      165.67     10.97 o
   7  -5   8       28.66       36.03     19.58 o
   8  -5   8       23.32       17.65     14.90 o
   9  -5   8        3.13        3.07     14.59 o
 -10  -4   8       35.33       49.17     19.22 o
  -9  -4   8      370.81      443.62     26.51 o
  -8  -4   8      554.52      541.38     26.30 o
  -7  -4   8      190.55      173.08     17.75 o
  -6  -4   8       28.55       21.11      8.74 o
  -5  -4   8      128.81      137.32      7.73 o
  -4  -4   8      781.41      761.16     11.05 o
  -3  -4   8     2301.90     2371.76     38.84 o
  -2  -4   8      276.15      288.01      6.93 o
  -1  -4   8      101.64      103.63     11.28 o
   0  -4   8      440.40      438.16     15.43 o
   1  -4   8      513.61      582.71     17.65 o
   2  -4   8      331.97      340.07     22.53 o
   3  -4   8      292.49      270.85      7.10 o
   4  -4   8      174.23      169.92     13.07 o
   5  -4   8       52.34       56.79      8.27 o
   6  -4   8       27.00       25.37      8.63 o
   7  -4   8      166.35      192.86     23.29 o
   8  -4   8       33.44       41.38     15.75 o
   9  -4   8       95.21      108.89     17.17 o
 -10  -3   8       69.27       85.53     23.38 o
  -9  -3   8      264.79      267.52     27.91 o
  -8  -3   8      300.06      309.81     28.16 o
  -7  -3   8     2852.65     2926.18     62.08 o
  -6  -3   8        0.57        1.02      7.14 o
  -5  -3   8       29.37       26.24      7.16 o
  -4  -3   8      200.74      202.92      8.33 o
  -3  -3   8     3328.18     3335.51     53.65 o
  -2  -3   8      266.88      234.26      7.37 o
  -1  -3   8     1486.12     1538.43     31.14 o
   0  -3   8      124.63      132.20     11.54 o
   1  -3   8      179.96      177.19     12.19 o
   2  -3   8      309.68      286.39     22.02 o
   3  -3   8      441.64      387.93     30.04 o
   4  -3   8      439.70      425.67     21.18 o
   5  -3   8      122.52      114.82     12.38 o
   6  -3   8      115.11      103.18     10.78 o
   7  -3   8       25.72       39.23     19.31 o
   8  -3   8       20.29       24.16     15.39 o
   9  -3   8        0.23        3.80     15.65 o
 -10  -2   8       16.55        8.33     21.42 o
  -9  -2   8      191.87      192.25     25.82 o
  -8  -2   8      538.79      546.02     32.46 o
  -7  -2   8     2088.35     1948.57    104.76 o
  -6  -2   8      702.56      704.63     21.35 o
  -5  -2   8      265.37      270.02     10.88 o
  -4  -2   8       17.28       16.97      6.16 o
  -3  -2   8      239.20      238.73      7.91 o
  -2  -2   8     1809.46     1843.47     38.30 o
  -1  -2   8     3095.12     3052.14     27.48 o
   0  -2   8     2079.17     2101.64     38.14 o
   1  -2   8       15.96       17.87     16.70 o
   2  -2   8       16.79       17.14     17.87 o
   3  -2   8      461.81      491.01     26.49 o
   4  -2   8      595.21      619.46     48.34 o
   5  -2   8        0.34        2.88      8.33 o
   6  -2   8      163.77      123.38     11.53 o
   7  -2   8       39.61       38.52     20.26 o
   8  -2   8       48.62       74.54     16.37 o
   9  -2   8       88.08       84.17     16.52 o
 -10  -1   8      406.19      435.33     33.41 o
  -9  -1   8       92.27       88.52     23.67 o
  -8  -1   8       81.66       67.70     21.68 o
  -7  -1   8      497.08      489.73     19.81 o
  -6  -1   8      513.88      518.13     13.87 o
  -5  -1   8      219.94      215.51      8.31 o
  -4  -1   8      599.90      639.32     14.87 o
  -3  -1   8      464.87      465.47      9.60 o
  -2  -1   8      127.78      129.43      7.33 o
  -1  -1   8      655.48      643.95     16.01 o
   0  -1   8     1468.94     1528.44     26.20 o
   1  -1   8      656.61      602.41     39.72 o
   2  -1   8      255.43      246.39      6.53 o
   3  -1   8      173.57      172.85      7.79 o
   4  -1   8      120.46      126.87      6.82 o
   5  -1   8      379.41      349.55     20.53 o
   6  -1   8       61.45       77.39      8.17 o
   7  -1   8      108.19      115.36     16.63 o
   8  -1   8       75.59       89.71     23.28 o
   9  -1   8       14.67        4.05     14.39 o
 -10   0   8      130.18      120.83     24.73 o
  -9   0   8      276.81      276.68     28.35 o
  -8   0   8      238.77      252.13     26.49 o
  -7   0   8       28.63       29.81     11.57 o
  -6   0   8      219.72      204.59     10.41 o
  -5   0   8      342.15      365.47     12.50 o
  -4   0   8      515.56      523.13     13.48 o
  -3   0   8      961.48      920.89     16.20 o
  -2   0   8      296.17      294.09      9.32 o
  -1   0   8      344.02      356.03     16.56 o
   0   0   8      561.34      583.46     16.77 o
   1   0   8        1.75        6.44      5.02 o
   2   0   8      116.87      124.31      7.32 o
   3   0   8       97.08      112.64      8.36 o
   4   0   8       27.95       22.10      8.15 o
   5   0   8       24.34        8.74      9.50 o
   6   0   8       45.31       61.19     10.87 o
   7   0   8       28.97       32.92     11.63 o
   8   0   8       34.99       37.59     11.67 o
 -10   1   8      175.09      156.48     26.32 o
  -9   1   8      529.26      555.28     34.65 o
  -8   1   8      696.76      699.05     36.46 o
  -7   1   8      834.22      897.96     28.50 o
  -6   1   8      197.42      196.23     13.00 o
  -5   1   8        8.18        5.88      7.25 o
  -4   1   8      459.39      398.04     11.40 o
  -3   1   8     2560.79     2710.45     70.85 o
  -2   1   8     1073.36     1072.24     28.45 o
  -1   1   8      961.07      934.14     21.69 o
   0   1   8       63.36       57.07      7.74 o
   1   1   8      140.11      147.56      8.83 o
   2   1   8       37.32       47.72      7.40 o
   3   1   8      648.98      657.20     27.29 o
   4   1   8        8.64       29.31     19.58 o
   5   1   8        1.91        7.91      7.45 o
   6   1   8        0.14       10.95     10.57 o
   7   1   8       34.95       33.67     11.78 o
   8   1   8      104.27      107.24     14.76 o
 -10   2   8        4.90        8.60     21.91 o
  -9   2   8       61.20       65.98     25.49 o
  -8   2   8      786.53      771.64     38.97 o
  -7   2   8      216.73      204.88     12.52 o
  -6   2   8      263.55      269.46     13.43 o
  -5   2   8        1.06        2.42      7.40 o
  -4   2   8      142.30      151.81     12.00 o
  -3   2   8      384.30      381.17     23.37 o
  -2   2   8      145.54      170.09     18.23 o
  -1   2   8      686.92      808.16     28.70 o
   0   2   8      527.66      507.84     26.97 o
   1   2   8      100.20       94.91      9.55 o
   2   2   8       44.74       29.68     12.77 o
   3   2   8      520.86      519.08     31.60 o
   4   2   8      242.44      225.83     15.95 o
   5   2   8       31.73       52.14     12.73 o
   6   2   8        8.98        6.08     12.70 o
   7   2   8        5.14        0.38     12.66 o
   8   2   8       30.21       25.79     12.82 o
  -9   3   8       45.16       69.92     26.19 o
  -8   3   8       63.25       65.57     22.47 o
  -7   3   8      267.48      243.68     12.04 o
  -6   3   8       30.21       37.47      9.74 o
  -5   3   8      487.40      490.14     20.18 o
  -4   3   8      164.74      158.70     13.51 o
  -3   3   8        9.99        7.34     12.12 o
  -2   3   8      129.30      101.90     14.39 o
  -1   3   8     1826.71     1820.89     39.79 o
   0   3   8       83.29       65.55     19.37 o
   1   3   8       28.04       31.08     20.30 o
   2   3   8       76.82       58.93     14.51 o
   3   3   8        4.79        5.94     12.58 o
   4   3   8       16.88       10.30     13.09 o
   5   3   8      154.60      158.13     16.89 o
   6   3   8       17.41       21.90     13.30 o
   7   3   8        5.05       11.94     14.39 o
  -9   4   8      105.04      134.06     28.66 o
  -8   4   8       30.04       34.53     22.47 o
  -7   4   8        0.05       11.68     23.60 o
  -6   4   8        1.34        1.13      8.41 o
  -5   4   8      368.02      391.08     15.02 o
  -4   4   8      367.43      396.48     16.42 o
  -3   4   8       15.01       18.48     12.07 o
  -2   4   8      302.06      334.77     17.73 o
  -1   4   8     1125.30     1109.56     34.78 o
   0   4   8      337.99      338.41     17.61 o
   1   4   8       35.01        5.73     16.23 o
   2   4   8       16.73       21.29     14.77 o
   3   4   8       28.75       25.69     15.27 o
   4   4   8       52.31       71.00     16.20 o
   5   4   8        0.04       -1.04     14.44 o
   6   4   8       52.87       59.35     16.65 o
  -8   5   8       65.66       45.60     25.57 o
  -7   5   8       31.53       32.10     21.47 o
  -6   5   8        0.10        4.99     23.20 o
  -5   5   8      105.44       94.97     10.98 o
  -4   5   8       62.40       54.59     11.80 o
  -3   5   8       86.40       93.21     13.95 o
  -2   5   8       73.63       58.27     14.71 o
  -1   5   8      237.55      258.79     17.19 o
   0   5   8       72.03       59.58     18.06 o
   1   5   8        0.08       -3.36     17.23 o
   2   5   8       51.77       49.54     18.20 o
   3   5   8      325.56      316.98     24.58 o
   4   5   8        6.47        6.61     15.21 o
   5   5   8        6.70       -2.95     16.35 o
  -8   6   8       20.48       27.32     25.92 o
  -7   6   8       23.93       38.86     22.92 o
  -6   6   8       82.83      111.54     27.43 o
  -5   6   8        6.05       -3.88     21.52 o
  -4   6   8        1.19        6.07     10.71 o
  -3   6   8       90.08       86.92     14.42 o
  -2   6   8      201.15      197.30     17.00 o
  -1   6   8      177.01      144.83     26.35 o
   0   6   8       29.05       25.00     19.28 o
   1   6   8        2.78       -2.16     18.73 o
   2   6   8        0.92        0.98     18.10 o
   3   6   8        9.76        3.32     17.47 o
   4   6   8       68.44       53.83     19.17 o
  -7   7   8       49.89       65.15     25.06 o
  -6   7   8       10.72       17.01     22.99 o
  -5   7   8      136.83      156.29     26.83 o
  -4   7   8        0.02       -0.44     11.44 o
  -3   7   8        5.40       10.22     12.65 o
  -2   7   8      105.84      102.13     13.12 o
  -1   7   8      297.31      332.10     30.10 o
   0   7   8        0.11        6.72     20.79 o
   1   7   8        0.14       -0.70     20.49 o
   2   7   8       13.94       10.26     19.83 o
   3   7   8       41.25       56.53     20.86 o
  -5   8   8       16.81       31.13     24.45 o
  -4   8   8        0.95       13.33     23.43 o
  -3   8   8        1.52        2.59     13.62 o
  -2   8   8       26.01       32.99     12.55 o
  -1   8   8       10.52        8.54     22.68 o
   0   8   8      102.17      101.86     25.82 o
   1   8   8       10.50       -3.59     21.93 o
  -2 -13   9       59.46       42.93     17.60 o
  -1 -13   9        3.73        6.09     11.18 o
   0 -13   9        2.96        7.09     12.08 o
   1 -13   9       40.04       47.21     13.48 o
   2 -13   9        4.03        4.96     13.26 o
   3 -13   9       43.40       39.13     14.37 o
  -4 -12   9       92.96       70.80     17.76 o
  -3 -12   9       85.79       85.01     18.07 o
  -2 -12   9      217.59      216.72     20.59 o
  -1 -12   9       50.49       46.74     16.64 o
   0 -12   9        1.12       -3.54     15.72 o
   1 -12   9       14.41       18.70     16.37 o
   2 -12   9       85.32       94.28     15.67 o
   3 -12   9      115.49      125.42     13.70 o
   4 -12   9      111.20      114.49     13.46 o
   5 -12   9        1.59       15.76     16.98 o
  -5 -11   9       83.81       62.51     17.35 o
  -4 -11   9       26.16       25.28     15.27 o
  -3 -11   9      227.87      251.24     20.14 o
  -2 -11   9      501.63      536.78     25.98 o
  -1 -11   9      170.92      174.73     18.60 o
   0 -11   9       76.08       83.90     13.26 o
   1 -11   9        1.08       -2.01     11.81 o
   2 -11   9       96.03       97.51     13.44 o
   3 -11   9       73.27       75.64     13.75 o
   4 -11   9      181.57      198.12     14.68 o
   5 -11   9       46.13       59.59     16.94 o
   6 -11   9        0.02        1.19     15.58 o
  -7 -10   9      166.73      158.82     20.17 o
  -6 -10   9       99.91      106.25     17.44 o
  -5 -10   9      204.58      212.91     19.92 o
  -4 -10   9       57.43       49.03     15.03 o
  -3 -10   9      133.61      112.33     15.92 o
  -2 -10   9       34.61       36.09     12.63 o
  -1 -10   9      153.01      158.43     13.54 o
   0 -10   9      509.27      508.46     26.22 o
   1 -10   9       13.84       10.52     10.67 o
   2 -10   9       14.20       10.62     10.73 o
   3 -10   9       42.70       47.32     12.26 o
   4 -10   9      100.18       90.17     22.23 o
   5 -10   9        8.40       10.53     16.10 o
   6 -10   9       92.27      100.54     17.82 o
   7 -10   9       29.80       36.51     16.53 o
  -7  -9   9       63.22       62.11     16.74 o
  -6  -9   9      228.96      210.58     19.61 o
  -5  -9   9      683.76      712.98     27.29 o
  -4  -9   9      523.06      537.97     23.81 o
  -3  -9   9       99.07       84.03     14.48 o
  -2  -9   9        2.51       -0.91      9.55 o
  -1  -9   9       27.41       32.47      9.75 o
   0  -9   9      486.99      489.39     16.20 o
   1  -9   9      262.86      284.45     14.18 o
   2  -9   9      154.77      171.13     12.61 o
   3  -9   9       95.84      101.02     11.88 o
   4  -9   9        1.17        9.11     18.31 o
   5  -9   9       96.64      100.26     21.31 o
   6  -9   9        9.39        5.78     15.63 o
   7  -9   9       28.71       36.66     15.80 o
  -8  -8   9      237.16      217.55     20.97 o
  -7  -8   9       43.94       47.88     15.16 o
  -6  -8   9       26.49       25.25     14.10 o
  -5  -8   9       88.05      111.85     15.22 o
  -4  -8   9     1135.67     1134.92     28.92 o
  -3  -8   9       60.57       73.49     10.16 o
  -2  -8   9      253.19      267.25     16.15 o
  -1  -8   9      318.79      317.64     13.16 o
   0  -8   9      525.22      495.68     21.48 o
   1  -8   9        2.16        2.07      8.17 o
   2  -8   9      648.47      681.63     16.74 o
   3  -8   9      336.30      343.07     13.75 o
   4  -8   9       41.30       52.54     20.52 o
   5  -8   9        3.08        2.27     19.49 o
   6  -8   9       47.43       69.82     20.90 o
   7  -8   9       26.34       35.02     16.41 o
   8  -8   9        0.07        0.02     15.82 o
  -9  -7   9      157.02      148.29     19.83 o
  -8  -7   9      333.15      322.75     23.02 o
  -7  -7   9      389.39      385.80     22.86 o
  -6  -7   9      224.01      205.64     18.13 o
  -5  -7   9        1.00       -0.49     11.92 o
  -4  -7   9      529.94      543.77     28.48 o
  -3  -7   9      364.09      374.62     13.30 o
  -2  -7   9     2099.33     2105.68     61.88 o
  -1  -7   9      601.65      620.31     14.59 o
   0  -7   9       55.48       51.52      7.32 o
   1  -7   9       42.67       53.12      6.87 o
   2  -7   9      521.38      510.53     12.60 o
   3  -7   9      272.08      267.07      8.46 o
   4  -7   9      271.08      246.52     15.05 o
   5  -7   9      128.15      118.20     20.90 o
   6  -7   9       36.47       17.25     18.64 o
   7  -7   9        4.54       11.79     15.66 o
   8  -7   9       16.25       15.49     15.54 o
  -9  -6   9       79.84       84.95     18.22 o
  -8  -6   9      211.03      216.90     20.08 o
  -7  -6   9      280.41      279.51     20.23 o
  -6  -6   9     1992.98     1993.07     39.53 o
  -5  -6   9      711.18      710.86     15.93 o
  -4  -6   9        0.80        0.53      6.57 o
  -3  -6   9       57.76       50.41      6.73 o
  -2  -6   9     1089.82     1144.78     17.60 o
  -1  -6   9      361.98      369.14     10.54 o
   0  -6   9      852.35      856.31     10.75 o
   1  -6   9       14.86       14.47      2.19 o
   2  -6   9        3.06        1.75      1.77 o
   3  -6   9      112.44      108.32      4.30 o
   4  -6   9      133.58      135.12      7.61 o
   5  -6   9        1.75       -4.74     18.44 o
   6  -6   9       84.98       77.61     19.19 o
   7  -6   9        5.04        3.72     18.35 o
   8  -6   9       19.54       17.66     15.47 o
  -9  -5   9      106.26       99.59     18.54 o
  -8  -5   9        1.57       -3.82     14.35 o
  -7  -5   9      603.95      596.70     25.22 o
  -6  -5   9      965.48      953.83     27.77 o
  -5  -5   9     1106.22     1095.55     27.29 o
  -4  -5   9       76.45       78.37      7.19 o
  -3  -5   9       15.80       18.35      5.64 o
  -2  -5   9       32.03       26.43      4.74 o
  -1  -5   9      243.89      229.52      5.90 o
   0  -5   9      355.08      365.12     24.47 o
   1  -5   9     2843.03     2929.59     51.94 o
   2  -5   9      146.10      135.36     20.48 o
   3  -5   9        1.38        4.96     15.35 o
   4  -5   9       16.30       10.48      4.77 o
   5  -5   9      404.22      369.71     26.21 o
   6  -5   9       97.04       96.57     20.49 o
   7  -5   9       17.33       10.95     19.05 o
   8  -5   9       19.81       10.24     16.36 o
  -7  -4   9        1.01       -5.02     13.99 o
  -6  -4   9      356.29      368.39     15.98 o
  -5  -4   9      710.27      718.04     14.61 o
  -4  -4   9      751.48      759.14     18.03 o
  -3  -4   9      706.63      722.67     37.53 o
  -2  -4   9      615.23      589.94     12.67 o
  -1  -4   9        1.96       -4.46     14.45 o
   0  -4   9      707.63      718.46     28.57 o
   1  -4   9      269.38      244.70     20.68 o
   2  -4   9      525.78      484.57     25.72 o
   3  -4   9       11.08        3.63     16.04 o
   4  -4   9       19.04        7.31      4.77 o
   5  -4   9       99.70       65.42      9.12 o
   6  -4   9      403.92      419.81     28.02 o
   7  -4   9        3.10       14.55     19.66 o
   8  -4   9        9.07       11.72     15.67 o
 -10  -3   9      147.69      143.47     27.31 o
  -9  -3   9       79.68       77.96     25.19 o
  -6  -3   9      475.61      456.47     20.91 o
  -5  -3   9        3.27        5.63      8.42 o
  -4  -3   9      469.42      498.96     14.63 o
  -3  -3   9      932.67      931.40     45.41 o
  -2  -3   9      957.74     1077.52     23.54 o
  -1  -3   9      922.64      829.90     28.11 o
   0  -3   9      104.73      106.53     18.46 o
   1  -3   9      710.56      688.27     27.85 o
   2  -3   9      239.50      292.41     23.89 o
   3  -3   9       59.72       60.12     19.59 o
   4  -3   9       22.72       29.30      5.36 o
   5  -3   9       80.83       81.06     14.71 o
   6  -3   9        4.18       11.90     20.04 o
   7  -3   9        2.78        4.84     19.87 o
   8  -3   9       82.63       88.40     22.52 o
 -10  -2   9        0.02      -12.75     22.36 o
  -9  -2   9       29.00       31.64     23.61 o
  -8  -2   9      959.12      910.82     41.98 o
  -7  -2   9      237.24      259.02     28.89 o
  -6  -2   9     1013.66      961.65     27.82 o
  -5  -2   9        0.60       -0.31      6.54 o
  -4  -2   9        7.89        7.36      6.24 o
  -3  -2   9       65.83       82.57      6.86 o
  -2  -2   9      586.45      617.91     26.05 o
  -1  -2   9      319.94      307.68     20.72 o
   0  -2   9      803.97      782.72     28.68 o
   1  -2   9      619.06      628.68     28.14 o
   2  -2   9      232.69      220.26     21.24 o
   3  -2   9        2.06        7.40     16.23 o
   4  -2   9      192.48      170.88     21.19 o
   5  -2   9       93.76      111.30     23.00 o
   6  -2   9        9.02        0.29     20.66 o
   7  -2   9        7.23        6.10     20.89 o
   8  -2   9        2.32        5.38     21.17 o
 -10  -1   9      129.83      140.89     26.64 o
  -9  -1   9       21.38       32.74     23.65 o
  -8  -1   9       11.50        2.99     22.79 o
  -7  -1   9     1192.16     1135.97     38.56 o
  -6  -1   9     1130.24     1078.28     20.50 o
  -5  -1   9     1025.25     1027.23     15.95 o
  -4  -1   9      258.67      287.83      9.55 o
  -3  -1   9       39.11       41.93      6.17 o
  -2  -1   9      309.45      304.88     14.20 o
  -1  -1   9     1517.12     1561.56     34.99 o
   0  -1   9       15.75       15.63     17.82 o
   1  -1   9      778.01      768.05     30.00 o
   2  -1   9        6.16        0.95      2.25 o
   3  -1   9        0.07        3.80      4.44 o
   4  -1   9       96.87      109.93      8.33 o
   5  -1   9      392.62      416.94     13.90 o
   6  -1   9      144.01      146.31     20.07 o
   7  -1   9        0.03        7.00     21.83 o
   8  -1   9       11.63       22.35     20.89 o
 -10   0   9       93.95       98.06     26.83 o
  -9   0   9      174.37      161.87     25.88 o
  -8   0   9      119.35      114.82     24.59 o
  -7   0   9        2.42       11.03     11.89 o
  -6   0   9      500.88      488.64     15.03 o
  -5   0   9       83.08      112.14      7.76 o
  -4   0   9      180.09      164.51     10.06 o
  -3   0   9      294.57      321.25     11.47 o
  -2   0   9       17.99       13.37      6.66 o
  -1   0   9      172.08      177.89      6.64 o
   0   0   9     1459.27     1515.71     77.83 o
   1   0   9      266.49      269.53     29.27 o
   2   0   9       52.39       52.96      6.17 o
   3   0   9       15.34       19.71      6.44 o
   4   0   9        5.93       14.62      7.77 o
   5   0   9       40.84       26.10     23.01 o
   6   0   9       95.59      117.40     11.80 o
   7   0   9       21.74       26.26     10.52 o
   8   0   9        6.25        5.96     22.88 o
  -9   1   9      155.27      126.52     25.06 o
  -8   1   9      453.97      496.06     34.42 o
  -7   1   9       95.94      117.38     13.26 o
  -6   1   9      111.60      102.98     12.75 o
  -5   1   9        5.25        2.46      7.31 o
  -4   1   9       10.05       19.00      6.97 o
  -3   1   9      705.63      688.85     15.69 o
  -2   1   9      183.43      187.94     19.22 o
  -1   1   9      326.17      335.27     13.39 o
   0   1   9       66.84       52.81      8.99 o
   1   1   9      960.99      969.92     18.24 o
   2   1   9        7.06        6.15      7.42 o
   3   1   9       39.45       39.21      8.36 o
   4   1   9       23.91       32.33     21.52 o
   5   1   9       37.24       37.51      9.89 o
   6   1   9        0.19        0.70      9.82 o
   7   1   9       35.36       30.82     11.51 o
  -9   2   9      107.10      128.71     28.40 o
  -8   2   9      295.23      311.67     32.19 o
  -7   2   9      376.65      348.74     15.84 o
  -6   2   9      207.90      221.18     14.38 o
  -5   2   9        7.18        9.02     10.18 o
  -4   2   9       79.40       64.66     11.75 o
  -3   2   9      417.98      403.61     21.93 o
  -2   2   9      942.76     1045.74     31.14 o
  -1   2   9      404.75      426.48     25.28 o
   0   2   9       78.88       62.03     10.71 o
   1   2   9        1.39        4.87      9.01 o
   2   2   9        7.84        2.21     20.36 o
   3   2   9        0.53        8.24     22.14 o
   4   2   9      279.31      287.12     15.86 o
   5   2   9       75.29       56.04     11.38 o
   6   2   9        9.63        8.41     10.78 o
   7   2   9        2.21       14.41     21.28 o
  -9   3   9        0.65        6.31     24.69 o
  -8   3   9      177.58      170.85     28.84 o
  -7   3   9      210.13      217.62     29.72 o
  -6   3   9      148.00      157.69     12.80 o
  -5   3   9      275.17      306.26     16.23 o
  -4   3   9        3.77        4.07     11.82 o
  -3   3   9        0.14       -2.52     12.32 o
  -2   3   9      444.41      444.61     24.27 o
  -1   3   9      841.53      925.70     22.46 o
   0   3   9      251.97      218.83     24.07 o
   1   3   9       20.96        9.70     10.94 o
   2   3   9       30.68       18.16     11.29 o
   3   3   9       10.67       17.77     10.82 o
   4   3   9       26.68       41.00     11.89 o
   5   3   9       70.21       73.93     13.17 o
   6   3   9        9.54        6.11     11.74 o
  -8   4   9       17.43       11.34     25.50 o
  -7   4   9        0.32        5.37     23.38 o
  -6   4   9      135.06      134.94     28.14 o
  -5   4   9        1.22        4.14     10.35 o
  -4   4   9       84.76       84.35     15.32 o
  -3   4   9       43.60       50.92     13.18 o
  -2   4   9       20.16       22.29     16.57 o
  -1   4   9        4.67        7.27     12.63 o
   0   4   9      636.57      625.60     21.63 o
   1   4   9        1.01        5.18     12.17 o
   2   4   9       34.55       28.09     12.30 o
   3   4   9       23.69       29.12     14.25 o
   4   4   9       36.83       21.74     14.67 o
   5   4   9        2.41        4.81     14.17 o
  -7   5   9       39.33       47.98     26.34 o
  -6   5   9       56.32       44.83     24.44 o
  -5   5   9      350.22      362.23     16.22 o
  -4   5   9       79.61       79.54     12.99 o
  -3   5   9       44.95       57.87     13.89 o
  -2   5   9        0.47       10.49     17.71 o
  -1   5   9       98.45       94.94     17.06 o
   0   5   9        3.24        6.01     13.23 o
   1   5   9       19.09       25.38     13.57 o
   2   5   9       20.73       32.63     16.60 o
   3   5   9       22.17       25.79     15.55 o
   4   5   9        9.43        9.60     15.14 o
  -6   6   9       55.45       50.68     24.91 o
  -5   6   9        6.76        2.59     26.20 o
  -4   6   9        4.39        8.33     12.18 o
  -3   6   9       36.86       38.74     13.78 o
  -2   6   9      402.17      386.07     19.31 o
  -1   6   9        0.40        4.89     13.30 o
   0   6   9        7.80        0.28     13.73 o
   1   6   9       17.14       -6.00     18.21 o
   2   6   9        0.35        3.08     18.06 o
   3   6   9        1.36        2.18     17.44 o
  -5   7   9        4.64       12.89     23.98 o
  -4   7   9       27.32       24.25     24.42 o
  -3   7   9        5.47        9.59     13.44 o
  -2   7   9        1.90        0.39     13.78 o
  -1   7   9      129.67      124.86     17.20 o
   0   7   9        2.33        7.47     15.10 o
   1   7   9        0.64       -2.75     20.44 o
  -3 -12  10      119.73      110.57     16.67 o
  -2 -12  10       83.37       92.92     15.68 o
  -1 -12  10       14.34       18.33     14.30 o
   0 -12  10        0.06        8.43     13.64 o
   1 -12  10       11.60       14.97     12.00 o
   2 -12  10      119.15      102.68     25.55 o
   3 -12  10       53.09       44.24     22.73 o
   4 -12  10       35.78       32.83     17.80 o
  -5 -11  10       12.92        8.83     14.35 o
  -4 -11  10       15.07       10.06     13.54 o
  -3 -11  10      494.53      500.01     23.96 o
  -2 -11  10      294.12      304.02     19.54 o
  -1 -11  10      114.62      123.55     13.42 o
   0 -11  10       55.91       63.71     24.65 o
   1 -11  10       51.67       63.28     11.82 o
   2 -11  10        3.91        4.48     10.65 o
   3 -11  10      100.39      117.49     24.71 o
   4 -11  10       40.80       33.80     22.48 o
   5 -11  10       69.44       81.47     19.06 o
  -6 -10  10      249.91      285.57     21.09 o
  -5 -10  10      193.62      171.53     17.76 o
  -4 -10  10        9.20        8.91     12.48 o
  -3 -10  10       35.00       33.98     13.66 o
  -2 -10  10      237.61      244.86     14.83 o
  -1 -10  10      186.23      169.79     12.80 o
   0 -10  10      216.30      232.82     14.08 o
   1 -10  10       43.64       47.00     11.69 o
   2 -10  10      103.34      103.06     11.87 o
   3 -10  10       17.96       17.07     19.63 o
   4 -10  10      124.51      141.40     24.64 o
   5 -10  10       14.64       13.13     20.80 o
   6 -10  10        2.78        0.76     16.96 o
  -7  -9  10       76.97       61.22     15.58 o
  -6  -9  10      123.97      123.13     16.47 o
  -5  -9  10      352.67      358.03     20.23 o
  -4  -9  10      477.53      463.85     21.10 o
  -3  -9  10       44.71       41.13     10.71 o
  -2  -9  10       44.63       38.85      9.31 o
  -1  -9  10       75.01       71.78      9.67 o
   0  -9  10      313.72      323.47     13.55 o
   1  -9  10      660.45      689.88     17.16 o
   2  -9  10       73.66       79.53      9.82 o
   3  -9  10       10.24        6.22      8.55 o
   4  -9  10      108.85      137.06     23.67 o
   5  -9  10      111.11      142.40     23.43 o
   6  -9  10       30.33       12.31     21.56 o
  -7  -8  10       13.31       16.84     14.22 o
  -6  -8  10       16.73       13.02     12.62 o
  -5  -8  10      568.06      537.41     22.23 o
  -4  -8  10     1338.78     1420.63     26.08 o
  -3  -8  10      126.06      145.16     10.81 o
  -2  -8  10       54.71       54.71     10.29 o
  -1  -8  10        8.41       10.59      7.06 o
   0  -8  10      370.55      362.46     11.43 o
   1  -8  10      127.01      109.70      8.15 o
   2  -8  10      277.86      288.66     14.01 o
   3  -8  10      163.14      163.54      9.58 o
   4  -8  10        1.40       -0.93     19.75 o
   5  -8  10       45.05       36.78     19.97 o
   6  -8  10      108.39       91.30     23.63 o
   7  -8  10       19.93       27.65     17.85 o
  -8  -7  10      454.94      428.77     24.77 o
  -7  -7  10      227.67      222.04     19.06 o
  -6  -7  10       42.00       41.70     13.05 o
  -5  -7  10      157.58      155.39     15.32 o
  -4  -7  10      394.07      411.85     17.42 o
  -3  -7  10      639.84      648.63     16.12 o
  -2  -7  10       17.73       19.56      7.01 o
  -1  -7  10      814.05      831.53     14.02 o
   0  -7  10       90.73       82.36      4.99 o
   1  -7  10      706.13      556.49     22.61 o
   2  -7  10       81.51       73.28     21.80 o
   3  -7  10      409.84      380.18     23.50 o
   4  -7  10        6.41       11.67     18.17 o
   5  -7  10        0.93        9.25     18.49 o
   6  -7  10       34.99       30.85     20.82 o
   7  -7  10       27.75       28.92     20.91 o
  -8  -6  10      177.00      163.34     18.91 o
  -7  -6  10      428.59      439.83     22.82 o
  -6  -6  10      284.13      307.81     18.60 o
  -5  -6  10      410.60      403.57     12.86 o
  -4  -6  10       17.63       16.52      6.79 o
  -3  -6  10       15.96       20.47      5.59 o
  -2  -6  10      256.45      251.68     15.09 o
  -1  -6  10     1407.78     1323.55     73.08 o
   0  -6  10      266.81      249.06     23.22 o
   1  -6  10      607.22      593.87     29.67 o
   2  -6  10      278.68      289.98     26.00 o
   3  -6  10      241.74      266.81     25.45 o
   4  -6  10       81.65       73.64     19.64 o
   5  -6  10       57.52       53.99     19.77 o
   6  -6  10        0.08        0.66     18.07 o
   7  -6  10        1.78       13.22     18.56 o
  -7  -5  10      188.10      182.34     17.89 o
  -6  -5  10      824.98      863.25     21.73 o
  -5  -5  10     1676.36     1663.83     51.31 o
  -4  -5  10      123.25      130.74      7.99 o
  -3  -5  10       33.22       37.56      7.51 o
  -2  -5  10      265.31      257.00     24.47 o
  -1  -5  10      605.14      620.01     30.28 o
   0  -5  10        0.98       -6.63     20.47 o
   1  -5  10      232.77      242.74     24.64 o
   2  -5  10      161.80      158.85     20.67 o
   3  -5  10        2.38       -8.30     16.47 o
   4  -5  10       61.26       82.98     21.57 o
   5  -5  10      197.94      204.71     24.84 o
   6  -5  10       83.17       92.22     22.78 o
   7  -5  10       20.80       17.65     19.73 o
   8  -5  10        0.11       -1.35     21.10 o
  -6  -4  10      741.20      718.98     33.27 o
  -5  -4  10      760.46      773.58     20.15 o
  -4  -4  10     1167.70     1123.51     22.36 o
  -3  -4  10       61.90       61.28     11.28 o
  -2  -4  10        0.18        0.05     17.36 o
  -1  -4  10       82.69       81.66     18.41 o
   0  -4  10     1576.43     1526.75     39.77 o
   1  -4  10      316.96      298.31     22.55 o
   2  -4  10      242.10      244.40     24.55 o
   3  -4  10       28.55        8.20     20.06 o
   4  -4  10        4.09       -0.86     20.05 o
   5  -4  10       13.05       -3.92     20.53 o
   6  -4  10       22.86       38.07     21.50 o
   7  -4  10       43.01       30.54     19.80 o
   8  -4  10        3.63        3.54     19.94 o
  -7  -3  10      155.54      169.70     22.00 o
  -6  -3  10        4.49        5.35      8.82 o
  -5  -3  10      503.88      511.54     16.44 o
  -4  -3  10      632.97      672.66     16.78 o
  -3  -3  10      202.62      249.62     12.90 o
  -2  -3  10      250.44      238.39     16.12 o
  -1  -3  10      366.70      351.58     23.99 o
   0  -3  10       63.93       65.51     18.75 o
   1  -3  10     1878.18     2053.27     46.23 o
   2  -3  10      306.23      316.40     25.23 o
   3  -3  10      288.59      275.62     25.67 o
   4  -3  10        2.11       -0.98     20.78 o
   5  -3  10       58.70       58.10     19.52 o
   6  -3  10       14.53       34.48     19.24 o
   7  -3  10       55.54       70.47     23.13 o
  -9  -2  10      139.57      157.17     27.88 o
  -7  -2  10      502.52      554.35     27.78 o
  -6  -2  10      468.69      498.71     26.60 o
  -5  -2  10       16.56       21.23      8.54 o
  -4  -2  10      508.48      496.73     14.30 o
  -3  -2  10        7.66       -1.02      5.88 o
  -2  -2  10      441.69      439.49     20.16 o
  -1  -2  10       90.03      123.20     19.35 o
   0  -2  10       86.73       61.84     20.45 o
   1  -2  10      188.12      185.56     23.25 o
   2  -2  10      145.52      159.23     23.21 o
   3  -2  10       57.54       70.42     19.10 o
   4  -2  10       29.06       14.45     18.19 o
   5  -2  10      310.41      334.06     29.36 o
   6  -2  10        1.45       -5.32     19.70 o
   7  -2  10       26.51       30.45     22.44 o
  -9  -1  10       23.33       24.06     23.63 o
  -8  -1  10      696.20      757.49     41.43 o
  -7  -1  10      249.05      254.92     17.67 o
  -6  -1  10      652.67      700.15     28.00 o
  -5  -1  10     1316.10     1262.31     22.20 o
  -4  -1  10        2.17        5.37      6.81 o
  -3  -1  10        0.86        2.53      5.80 o
  -2  -1  10      387.09      430.56     28.87 o
  -1  -1  10     2457.09     2188.73     37.32 o
   0  -1  10       60.71       62.01     19.02 o
   1  -1  10        7.98       13.77     16.44 o
   2  -1  10        1.01        9.82     16.88 o
   3  -1  10       34.63       29.49     21.29 o
   4  -1  10       60.06       26.97     18.66 o
   5  -1  10      114.87      132.35     23.66 o
   6  -1  10        0.05        8.38     21.12 o
   7  -1  10        1.37        3.70     19.56 o
  -9   0  10      265.54      265.24     31.68 o
  -8   0  10        0.01       -1.20     24.16 o
  -7   0  10       46.41       52.10     13.35 o
  -6   0  10      774.19      802.46     23.45 o
  -5   0  10      296.17      290.24     16.01 o
  -4   0  10      250.65      241.80     15.74 o
  -3   0  10      129.89      116.79      8.71 o
  -2   0  10        8.32        2.70      6.08 o
  -1   0  10       54.17       62.42      4.97 o
   0   0  10      422.24      441.14     24.09 o
   1   0  10      619.79      549.02     33.39 o
   2   0  10       68.13       72.02      5.82 o
   3   0  10        0.40        2.90      5.19 o
   4   0  10        0.28        5.83      6.66 o
   5   0  10      146.26      195.38     27.29 o
   6   0  10       28.76       47.47     20.78 o
   7   0  10       15.99       24.16     20.80 o
  -9   1  10       61.24       56.40     24.98 o
  -8   1  10       82.75       89.74     26.38 o
  -7   1  10       18.89       10.12     12.05 o
  -6   1  10      108.45       87.09     13.74 o
  -5   1  10      574.39      530.51     27.82 o
  -4   1  10       47.22       69.31      8.86 o
  -3   1  10      208.48      187.81     24.30 o
  -2   1  10        0.63       -2.78     16.74 o
  -1   1  10       10.24        6.44      8.36 o
   0   1  10       99.55       68.64      9.19 o
   1   1  10      504.60      550.57     14.29 o
   2   1  10      146.28      156.27      9.66 o
   3   1  10       52.38       55.57      8.10 o
   4   1  10       19.36        1.52     22.65 o
   5   1  10        0.24        3.64     22.98 o
   6   1  10        1.31       -0.42     23.06 o
  -8   2  10       96.92      121.02     29.38 o
  -7   2  10      275.37      292.44     32.62 o
  -6   2  10       41.85       39.98     12.13 o
  -5   2  10      124.39      109.44     14.23 o
  -4   2  10       49.02       38.51      8.59 o
  -3   2  10      356.14      387.20     23.12 o
  -2   2  10      102.79      109.83     18.97 o
  -1   2  10      140.40      131.53     20.47 o
   0   2  10       13.85       13.32     17.74 o
   1   2  10       27.09       39.01     18.89 o
   2   2  10       50.31       38.95     22.91 o
   3   2  10       74.81       57.55     20.79 o
   4   2  10        0.76       -2.87      8.88 o
   5   2  10        0.22        2.44     21.79 o
   6   2  10        3.09        7.75     20.54 o
  -8   3  10      107.90      122.48     28.99 o
  -7   3  10      400.13      398.89     36.22 o
  -6   3  10        2.06        6.96     11.46 o
  -5   3  10       92.59      110.04     13.23 o
  -4   3  10        1.23       -5.44     12.25 o
  -3   3  10      184.28      185.28     19.08 o
  -2   3  10       25.27       33.65     18.11 o
  -1   3  10      242.47      279.28     15.60 o
   0   3  10      110.08      104.52     12.84 o
   1   3  10        4.07        6.40     10.83 o
   2   3  10       23.92       20.14     10.62 o
   3   3  10        5.63       -0.03     10.19 o
   4   3  10       38.52        4.72     24.11 o
   5   3  10       30.60       24.79     22.49 o
  -7   4  10      136.51      122.81     27.46 o
  -6   4  10       76.24       90.92     25.10 o
  -5   4  10       35.83       33.07     11.97 o
  -4   4  10       31.30       35.31     13.51 o
  -3   4  10       33.22       25.44     15.84 o
  -2   4  10        5.27       -0.80     12.21 o
  -1   4  10       16.63        8.03     12.02 o
   0   4  10      143.20      134.01     16.52 o
   1   4  10       55.89       37.12     12.16 o
   2   4  10        2.15        8.28     11.27 o
   3   4  10       35.03       10.82     11.68 o
   4   4  10        0.16       -5.10     20.85 o
  -6   5  10        4.85       14.38     27.34 o
  -5   5  10      138.06      124.30     28.35 o
  -4   5  10       11.21       19.51     12.42 o
  -3   5  10       94.08       95.08     17.97 o
  -2   5  10       43.69       29.42     12.65 o
  -1   5  10        9.88       23.22     13.17 o
   0   5  10        9.77       -1.18     12.97 o
   1   5  10       49.96       44.03     13.51 o
   2   5  10        0.78       -6.02     12.68 o
   3   5  10        3.59        3.66     23.63 o
  -5   6  10        0.52        0.14     24.53 o
  -4   6  10       36.09       31.84     26.38 o
  -3   6  10       55.90       56.65     16.94 o
  -2   6  10        5.07       17.09     13.23 o
  -1   6  10        8.01        9.52     13.85 o
   0   6  10        0.04       -2.25     13.73 o
   1   6  10        2.51        0.48     13.27 o
   0 -12  11       60.60       73.52     26.88 o
   1 -12  11       27.56       17.53     22.45 o
   2 -12  11       93.15      157.58     28.30 o
  -1 -11  11       13.90       16.80     21.57 o
   0 -11  11        0.22        0.65     21.85 o
   1 -11  11      145.88      174.28     26.96 o
   2 -11  11       58.20       92.13     25.57 o
   3 -11  11        0.26       -4.09     21.93 o
   4 -11  11       29.70       35.33     23.58 o
  -5 -10  11        8.18        7.01     12.01 o
  -4 -10  11        0.17        1.00     11.69 o
  -3 -10  11       29.02       27.50     10.57 o
  -2 -10  11      474.90      476.64     16.74 o
  -1 -10  11       19.54       32.13     23.87 o
   0 -10  11      282.65      303.60     28.80 o
   1 -10  11      281.49      287.02     27.81 o
   2 -10  11      173.98      166.04     26.60 o
   3 -10  11       22.12       12.12     20.74 o
   4 -10  11       81.53      110.59     24.21 o
   5 -10  11       36.14       26.35     22.10 o
  -6  -9  11      263.81      239.58     18.26 o
  -5  -9  11      119.31      142.44     15.09 o
  -4  -9  11      167.90      157.42     14.42 o
  -3  -9  11       49.93       47.97      9.74 o
  -2  -9  11       66.69       75.94     10.79 o
  -1  -9  11      147.67      147.40      9.73 o
   0  -9  11       46.74       44.46     21.31 o
   1  -9  11      109.13      107.65     23.09 o
   2  -9  11      130.47      124.60     22.30 o
   3  -9  11       34.65       25.64     22.25 o
   4  -9  11       26.16       32.24     21.72 o
   5  -9  11      177.25      164.83     26.20 o
  -7  -8  11        4.59        6.02     12.72 o
  -6  -8  11      137.89      134.54     15.50 o
  -5  -8  11      359.11      361.35     19.15 o
  -4  -8  11      955.50      930.17     21.47 o
  -3  -8  11      782.67      749.75     17.94 o
  -2  -8  11        3.77        4.07      6.52 o
  -1  -8  11      335.04      337.23      9.87 o
   0  -8  11      261.99      261.20     25.88 o
   1  -8  11      387.96      388.37     30.12 o
   2  -8  11        0.41       -4.08     22.36 o
   3  -8  11       62.98       72.07     21.17 o
   4  -8  11       10.63       16.53     20.98 o
   5  -8  11        6.17        6.52     20.08 o
   6  -8  11        1.99       -1.28     21.03 o
  -7  -7  11       95.15       86.75     15.15 o
  -6  -7  11        0.03        1.68     11.84 o
  -5  -7  11      191.02      166.43     12.61 o
  -4  -7  11      370.95      385.11     14.46 o
  -3  -7  11      645.66      659.40     15.75 o
  -2  -7  11      125.84      141.34     12.04 o
  -1  -7  11        0.10        7.28     17.06 o
   0  -7  11      131.27      131.20     21.40 o
   1  -7  11      445.47      496.29     31.77 o
   2  -7  11      101.70      148.88     24.89 o
   3  -7  11      248.57      259.62     28.08 o
   4  -7  11        8.64       11.92     21.38 o
   5  -7  11       28.83       18.67     20.92 o
   6  -7  11        7.79       16.68     20.88 o
  -7  -6  11      208.44      226.24     18.62 o
  -6  -6  11      386.20      382.44     16.74 o
  -5  -6  11       17.36       10.12      9.86 o
  -4  -6  11      350.58      328.90     13.18 o
  -3  -6  11      177.08      194.49     24.80 o
  -2  -6  11      548.46      562.50     31.10 o
  -1  -6  11        2.38      -10.10     18.60 o
   0  -6  11      180.74      153.17     21.66 o
   1  -6  11      264.80      262.39     26.72 o
   2  -6  11      221.47      212.92     23.48 o
   3  -6  11      228.80      212.56     26.09 o
   4  -6  11      177.13      152.71     23.09 o
   5  -6  11       54.62       52.91     21.83 o
   6  -6  11        0.05       -0.19     19.20 o
   7  -6  11        9.87       21.07     21.24 o
  -6  -5  11      618.66      656.39     34.41 o
  -5  -5  11      623.70      595.85     32.41 o
  -4  -5  11      432.91      404.46     15.00 o
  -3  -5  11      182.14      173.95      9.47 o
  -2  -5  11      182.30      179.60     21.10 o
  -1  -5  11      585.68      586.24     31.07 o
   0  -5  11      249.99      230.39     23.00 o
   1  -5  11        6.22       16.52     19.13 o
   2  -5  11       20.16        8.50     17.13 o
   3  -5  11       95.83      106.26     22.65 o
   4  -5  11       13.51       14.30     18.14 o
   5  -5  11        0.26       -8.12     21.16 o
   6  -5  11        6.65        2.93     21.72 o
   7  -5  11        2.07       -4.24     21.77 o
  -7  -4  11      144.83      143.16     23.04 o
  -6  -4  11      312.29      304.65     26.90 o
  -5  -4  11      384.17      418.07     28.32 o
  -4  -4  11      601.13      578.99     16.51 o
  -3  -4  11      397.46      393.10     11.67 o
  -2  -4  11        5.37       -0.81     18.17 o
  -1  -4  11        8.44        7.42     18.72 o
   0  -4  11      420.81      376.22     25.04 o
   1  -4  11      552.80      588.28     30.35 o
   2  -4  11       82.86       98.52     19.13 o
   3  -4  11       23.18       18.06     21.47 o
   4  -4  11        2.37      -17.93     21.86 o
   5  -4  11       26.22       42.51     20.38 o
   6  -4  11       12.09       27.21     19.65 o
   7  -4  11       50.62       50.57     22.09 o
  -7  -3  11       63.81       56.93     19.39 o
  -6  -3  11      112.93      111.72     20.93 o
  -5  -3  11      912.77      890.59     34.67 o
  -4  -3  11      403.74      426.91     14.41 o
  -3  -3  11      613.29      642.65     16.85 o
  -2  -3  11        2.72        6.80     18.05 o
  -1  -3  11       18.41       27.78     18.69 o
   0  -3  11       30.00       53.86     18.79 o
   1  -3  11      159.26      198.57     24.36 o
   2  -3  11      106.61      124.84     23.35 o
   3  -3  11      220.35      206.81     23.21 o
   4  -3  11        1.97        6.00     18.27 o
   5  -3  11       12.01       10.64     21.60 o
   6  -3  11        4.92       22.05     20.79 o
  -7  -2  11      546.51      508.92     28.42 o
  -6  -2  11      132.25      126.34     19.75 o
  -5  -2  11       15.79        9.36     17.30 o
  -4  -2  11      457.62      414.42     13.57 o
  -3  -2  11      539.26      553.15     23.80 o
  -2  -2  11       34.95       35.71      2.08 o
  -1  -2  11      115.71      122.87     18.30 o
   0  -2  11        2.78      -18.02     20.21 o
   1  -2  11       54.03       54.36     18.54 o
   2  -2  11       78.41      116.40     20.56 o
   3  -2  11      191.17      201.21     24.88 o
   4  -2  11       90.41       93.97     20.92 o
   5  -2  11       73.70       77.56     23.87 o
   6  -2  11       23.14       14.19     19.35 o
  -7  -1  11      284.57      290.80     23.42 o
  -6  -1  11      217.33      254.91     22.15 o
  -5  -1  11       47.57       54.66     18.12 o
  -4  -1  11        7.75        6.53      7.04 o
  -3  -1  11       33.94       43.44      6.65 o
  -2  -1  11       23.58       35.31      8.13 o
  -1  -1  11      312.66      341.86     25.93 o
   0  -1  11      314.25      355.39     26.89 o
   1  -1  11        1.15        0.02     16.96 o
   2  -1  11       14.09        7.60     18.72 o
   3  -1  11      167.76      159.66     22.48 o
   4  -1  11       18.68       39.69     22.90 o
   5  -1  11       12.88       17.25     22.83 o
   6  -1  11       43.50       41.05     23.49 o
  -8   0  11       40.73       56.95     27.91 o
  -7   0  11      166.09      151.53     20.68 o
  -6   0  11      398.50      379.02     23.75 o
  -5   0  11      405.59      412.79     24.46 o
  -4   0  11       33.69       44.45     17.12 o
  -3   0  11       91.02       83.93     18.10 o
  -2   0  11        0.77        1.23      6.56 o
  -1   0  11      166.51      167.85      8.29 o
   0   0  11      163.69      117.46     21.65 o
   1   0  11        2.71        3.34     19.39 o
   2   0  11       33.03       29.72     22.32 o
   3   0  11        8.78       32.01     22.55 o
   4   0  11        1.85       -0.13     20.84 o
   5   0  11        3.24        5.23     22.15 o
   6   0  11       15.03       -1.57     21.55 o
  -8   1  11        3.78      -15.69     27.55 o
  -7   1  11        2.94        5.36     24.01 o
  -6   1  11       64.86       82.03     15.84 o
  -5   1  11      557.48      539.44     26.16 o
  -4   1  11       40.77       38.67     16.62 o
  -3   1  11       41.39       57.44     17.31 o
  -2   1  11        0.11       -4.06      8.65 o
  -1   1  11       96.93       97.34      9.50 o
   0   1  11       79.53       81.99      8.11 o
   1   1  11      102.22      106.65     21.24 o
   2   1  11      119.84      110.35     24.79 o
   3   1  11       17.36       11.04     21.70 o
   4   1  11        2.41        7.99     22.96 o
   5   1  11        3.05       15.75     23.33 o
  -7   2  11       35.31       61.82     28.86 o
  -6   2  11        5.80        8.56     12.20 o
  -5   2  11        8.65        3.53     14.85 o
  -4   2  11       56.85       59.70     16.12 o
  -3   2  11      160.19      174.64     20.43 o
  -2   2  11      118.86      124.45     20.82 o
  -1   2  11       27.61       26.85     18.45 o
   0   2  11       36.57       26.11     18.42 o
   1   2  11       27.90       32.55     19.08 o
   2   2  11       52.75       46.01     21.57 o
   3   2  11       45.32       46.70     22.20 o
   4   2  11       27.36       14.91     19.53 o
  -7   3  11       24.80       19.68     27.09 o
  -6   3  11       57.31       46.15     29.08 o
  -5   3  11        2.12       -0.81     14.11 o
  -4   3  11        2.93       -0.15     14.85 o
  -3   3  11      154.38      165.18     20.62 o
  -2   3  11        2.11        3.27     11.27 o
  -1   3  11       69.45       62.05     11.94 o
   0   3  11        9.06        9.51     10.63 o
   1   3  11       28.23       33.16     21.54 o
   2   3  11        2.41        7.92     21.71 o
   3   3  11       20.54       21.86     20.89 o
  -6   4  11       43.61       26.65     25.52 o
  -5   4  11       58.68       76.51     30.54 o
  -4   4  11       19.45        9.74     15.24 o
  -3   4  11      148.90      128.37     19.20 o
  -2   4  11       65.10       50.31     13.08 o
  -1   4  11      216.04      197.17     15.97 o
   0   4  11       67.44       71.87     21.82 o
   1   4  11       10.40       23.85     21.45 o
   2   4  11       16.83       11.32     21.43 o
  -3   5  11        3.23       -5.30     15.90 o
  -2   5  11       23.87       19.07     13.05 o
  -1   5  11        4.30        6.92     19.69 o
   0   5  11        8.28       11.90     20.99 o
  -2 -11  12      347.18      319.71     32.41 o
  -1 -11  12       20.49       31.85     24.84 o
   0 -11  12        7.04       18.66     24.23 o
   1 -11  12       64.32       56.56     23.14 o
   2 -11  12      146.67      154.55     28.83 o
  -3 -10  12      130.95      123.01     29.13 o
  -2 -10  12      435.94      419.93     33.81 o
  -1 -10  12      114.25      121.80     28.27 o
   0 -10  12        0.74       -2.09     21.54 o
   1 -10  12       60.83       52.02     23.67 o
   2 -10  12       21.79       12.46     22.97 o
   3 -10  12       41.77       52.38     24.65 o
  -4  -9  12       44.34       33.33     23.56 o
  -3  -9  12       79.39       83.17     26.17 o
  -2  -9  12      194.28      203.45     29.62 o
  -1  -9  12       83.95       74.87     22.35 o
   0  -9  12       17.66       17.22     23.73 o
   1  -9  12        0.67       -4.81     23.21 o
   2  -9  12        8.45       -0.81     22.29 o
   3  -9  12        1.41        3.89     22.19 o
   4  -9  12       22.85       32.21     22.90 o
  -5  -8  12       64.57       86.69     25.07 o
  -4  -8  12      218.51      217.19     27.35 o
  -3  -8  12      293.73      266.82     30.68 o
  -2  -8  12       51.00       51.23     22.96 o
  -1  -8  12        0.27       -2.93     22.28 o
   0  -8  12      443.24      451.65     31.85 o
   1  -8  12      249.71      262.13     29.15 o
   2  -8  12       57.37       65.41     24.97 o
   3  -8  12        4.41       -8.08     22.01 o
   4  -8  12       21.43       22.13     21.73 o
   5  -8  12       41.36       32.20     23.67 o
  -5  -7  12      104.33      103.39     23.26 o
  -4  -7  12      559.04      559.98     34.31 o
  -3  -7  12      320.66      326.55     30.72 o
  -2  -7  12      295.82      296.18     27.03 o
  -1  -7  12        9.20        4.30     20.43 o
   0  -7  12       78.15       99.58     21.09 o
   1  -7  12        6.74        2.58     22.02 o
   2  -7  12      139.51      133.30     24.80 o
   3  -7  12       19.76       27.45     23.29 o
   4  -7  12       29.59       22.57     22.11 o
   5  -7  12        0.48        1.54     22.41 o
  -6  -6  12       34.79       19.97     20.67 o
  -5  -6  12        4.78       13.86     21.66 o
  -4  -6  12      285.00      236.05     26.07 o
  -3  -6  12      583.06      582.57     33.60 o
  -2  -6  12      448.33      426.73     31.84 o
  -1  -6  12        3.62       -2.73     20.11 o
   0  -6  12        5.03        2.56     21.97 o
   1  -6  12       52.67       42.10     19.15 o
   2  -6  12      100.61      108.63     21.61 o
   3  -6  12       62.60       71.98     24.19 o
   4  -6  12      173.01      198.89     27.22 o
   5  -6  12        0.72       -5.17     19.19 o
  -6  -5  12      102.33       97.47     23.37 o
  -5  -5  12       93.65       82.66     21.64 o
  -4  -5  12        0.05       -3.74     20.01 o
  -3  -5  12      145.74      142.54     22.68 o
  -2  -5  12      601.07      615.15     32.23 o
  -1  -5  12       69.09       86.44     22.94 o
   0  -5  12       28.12       14.20     20.74 o
   1  -5  12      118.61      116.17     22.96 o
   2  -5  12       10.20       12.34     21.09 o
   3  -5  12       75.08       99.16     21.56 o
   4  -5  12       45.94       52.83     20.20 o
   5  -5  12       48.08       61.14     23.07 o
   6  -5  12        5.69        4.40     22.50 o
  -7  -4  12      145.48      120.96     23.08 o
  -6  -4  12      259.70      226.12     25.73 o
  -5  -4  12      358.29      391.19     28.87 o
  -4  -4  12      233.28      259.54     25.93 o
  -3  -4  12       68.42       73.34     20.61 o
  -2  -4  12      139.60      156.32     23.18 o
  -1  -4  12        8.13        3.71     19.26 o
   0  -4  12       81.61       84.65     21.11 o
   1  -4  12      185.03      215.49     24.59 o
   2  -4  12        3.91       10.96     17.77 o
   3  -4  12        0.16        0.60     22.01 o
   4  -4  12       37.83       30.99     23.72 o
   5  -4  12       25.43       32.59     22.12 o
  -7  -3  12       15.68       26.05     18.98 o
  -6  -3  12       55.98       49.63     19.90 o
  -5  -3  12      173.90      166.04     23.39 o
  -4  -3  12      604.67      641.35     32.96 o
  -3  -3  12      133.85      114.77     22.33 o
  -2  -3  12       18.85       28.49     19.80 o
  -1  -3  12        8.13        8.20     16.95 o
   0  -3  12      115.06      123.75     20.09 o
   1  -3  12      296.35      298.32     26.50 o
   2  -3  12      101.63      125.27     24.35 o
   3  -3  12       21.55        7.96     21.98 o
   4  -3  12        0.84        9.20     22.32 o
   5  -3  12       10.70       15.81     22.54 o
  -7  -2  12        6.95       14.61     17.79 o
  -6  -2  12       16.29       17.58     17.73 o
  -5  -2  12       74.54       86.05     20.34 o
  -4  -2  12      452.00      457.69     28.95 o
  -3  -2  12      570.47      571.04     30.95 o
  -2  -2  12      116.16      145.66     22.12 o
  -1  -2  12       15.99       10.29     18.04 o
   0  -2  12        0.01        4.22     17.41 o
   1  -2  12       52.23       58.59     22.88 o
   2  -2  12       43.51       37.32     20.64 o
   3  -2  12       50.93       40.58     22.43 o
   4  -2  12       54.14       66.84     20.81 o
   5  -2  12        0.09       -0.78     19.64 o
  -7  -1  12      106.33       86.84     18.56 o
  -6  -1  12      101.03       88.23     19.04 o
  -5  -1  12        3.56        3.62     18.16 o
  -4  -1  12       10.70       17.30     17.86 o
  -3  -1  12      242.89      258.73     24.28 o
  -2  -1  12       28.69       41.69     19.56 o
  -1  -1  12      165.62      174.28     21.17 o
   0  -1  12       48.03       41.48     19.36 o
   1  -1  12       28.66       20.14     18.91 o
   2  -1  12       14.52       12.64     21.15 o
   3  -1  12       60.01       97.38     23.68 o
   4  -1  12       39.96       30.20     21.77 o
   5  -1  12        8.60        5.28     21.94 o
  -6   0  12      135.01      135.66     19.54 o
  -5   0  12      153.87      157.20     21.15 o
  -4   0  12      102.53      107.80     19.98 o
  -3   0  12        1.41       -0.26     17.53 o
  -2   0  12        0.32       -0.61     16.85 o
  -1   0  12      187.16      192.81     23.99 o
   0   0  12      171.89      175.94     24.77 o
   1   0  12       58.05       52.00     22.51 o
   2   0  12       24.69       10.10     19.77 o
   3   0  12       25.77       27.69     22.43 o
   4   0  12       50.78       48.54     20.80 o
  -6   1  12      123.77      126.29     19.29 o
  -5   1  12       79.70       85.62     18.72 o
  -4   1  12       93.71       74.24     18.32 o
  -3   1  12       26.43       23.30     17.24 o
  -2   1  12        2.07       -2.90     19.73 o
  -1   1  12        7.32        9.06     18.23 o
   0   1  12        2.17        8.61     20.22 o
   1   1  12        9.23        3.19     20.40 o
   2   1  12       15.51       19.40     22.07 o
   3   1  12        2.38       14.27     22.95 o
  -5   2  12      128.91      143.14     19.76 o
  -4   2  12       90.01       96.70     17.74 o
  -3   2  12       33.13       40.76     18.23 o
  -2   2  12      105.94       97.28     21.61 o
  -1   2  12       43.00       29.03     19.83 o
   0   2  12        1.16       -0.87     18.71 o
   1   2  12       36.53       43.06     19.95 o
   2   2  12       35.45       31.88     20.13 o
   3   2  12        3.00        0.99     22.53 o
  -4   3  12        0.58        6.48     15.85 o
  -3   3  12        0.27       -4.78     17.50 o
  -2   3  12      148.89      129.86     21.53 o
  -1   3  12        5.09        0.00     18.46 o
   0   3  12        7.01       14.40     20.33 o
   1   3  12        2.11       10.68     18.94 o
  -2   4  12       98.26       74.09     19.78 o
  -2 -10  13      174.50      181.48     29.54 o
  -1 -10  13      134.20      113.61     27.48 o
   0 -10  13        0.26        3.46     24.21 o
   1 -10  13       76.34       76.98     23.55 o
  -4  -9  13        0.10       -8.83     21.68 o
  -3  -9  13       20.78       17.35     21.37 o
  -2  -9  13      270.59      311.14     30.08 o
  -1  -9  13      370.20      427.10     36.01 o
   0  -9  13       14.69       11.44     23.57 o
   1  -9  13       12.00       23.18     23.83 o
   2  -9  13        0.01        5.07     22.89 o
   3  -9  13        1.90      -10.77     24.91 o
  -5  -8  13      193.56      200.34     27.09 o
  -4  -8  13       62.60       67.91     25.07 o
  -3  -8  13        0.60        2.83     20.44 o
  -2  -8  13       23.78       10.65     20.31 o
  -1  -8  13      136.71      138.00     26.68 o
   0  -8  13       96.77      114.41     24.42 o
   1  -8  13        0.81       -7.44     22.99 o
   2  -8  13       24.13       17.54     21.49 o
   3  -8  13        5.86        2.79     22.00 o
  -5  -7  13      299.73      302.94     30.81 o
  -4  -7  13      156.06      155.99     26.78 o
  -3  -7  13      233.41      220.82     26.33 o
  -2  -7  13       37.21       26.15     21.40 o
  -1  -7  13        0.91      -10.50     19.79 o
   0  -7  13      150.37      120.30     26.03 o
   1  -7  13       77.28       75.60     25.24 o
   2  -7  13       37.09       28.57     24.29 o
   3  -7  13       83.67       89.09     26.35 o
   4  -7  13       20.37       22.74     24.26 o
  -6  -6  13        2.02       -0.16     21.44 o
  -5  -6  13       42.79       45.22     21.56 o
  -4  -6  13      151.53      140.39     23.18 o
  -3  -6  13      470.94      474.32     31.90 o
  -2  -6  13       82.12       82.23     24.14 o
  -1  -6  13      309.13      308.80     29.61 o
   0  -6  13       40.29       33.05     20.12 o
   1  -6  13        0.14       -6.35     19.66 o
   2  -6  13       36.61       30.31     21.96 o
   3  -6  13      119.44      104.89     23.02 o
   4  -6  13        5.56        9.54     20.02 o
  -6  -5  13       67.38       85.34     23.75 o
  -5  -5  13       40.08       58.89     22.54 o
  -4  -5  13       41.60       32.12     19.74 o
  -3  -5  13      147.51      163.55     24.31 o
  -2  -5  13      207.79      218.82     27.54 o
  -1  -5  13      440.27      408.70     31.71 o
   0  -5  13       44.95       40.29     20.64 o
   1  -5  13       38.24       28.59     22.04 o
   2  -5  13       26.06       38.06     20.21 o
   3  -5  13       22.55       31.81     23.50 o
   4  -5  13        3.92        6.10     19.81 o
  -6  -4  13      206.93      204.70     25.69 o
  -5  -4  13      129.68       95.65     22.43 o
  -4  -4  13      102.12      112.91     23.22 o
  -3  -4  13        6.84       12.17     21.20 o
  -2  -4  13      158.69      162.75     25.16 o
  -1  -4  13      184.88      180.75     26.32 o
   0  -4  13       72.36       91.53     22.62 o
   1  -4  13        2.14        7.36     21.65 o
   2  -4  13        3.88        7.59     18.15 o
   3  -4  13       31.17       31.70     22.47 o
   4  -4  13       11.45       16.96     20.20 o
  -6  -3  13       88.29       88.11     22.13 o
  -5  -3  13      138.88      173.77     23.36 o
  -4  -3  13      109.65       84.52     21.87 o
  -3  -3  13      104.13      130.48     23.72 o
  -2  -3  13        0.14        3.19     19.16 o
  -1  -3  13       13.76       12.59     21.06 o
   0  -3  13        9.83        0.09     18.04 o
   1  -3  13      172.87      160.54     24.38 o
   2  -3  13       18.35       17.87     20.66 o
   3  -3  13       36.02       27.77     20.23 o
   4  -3  13        0.01        8.61     23.44 o
  -6  -2  13        3.03       12.81     18.41 o
  -5  -2  13       60.66       60.13     20.42 o
  -4  -2  13      348.35      378.67     29.36 o
  -3  -2  13      130.98      146.37     23.20 o
  -2  -2  13       58.83       54.23     19.36 o
  -1  -2  13        6.16       -3.30     17.41 o
   0  -2  13        2.19       -9.09     19.60 o
   1  -2  13      129.27      125.01     23.66 o
   2  -2  13        4.23       -9.23     22.72 o
   3  -2  13        2.50       -6.69     22.30 o
   4  -2  13       11.31        8.60     20.36 o
  -6  -1  13       20.32       32.59     18.21 o
  -5  -1  13       57.23       43.69     18.92 o
  -4  -1  13      113.82       79.83     21.13 o
  -3  -1  13       94.27      104.77     22.55 o
  -2  -1  13       63.48       67.46     21.02 o
  -1  -1  13       24.80       23.77     20.09 o
   0  -1  13        0.83       -5.84     18.32 o
   1  -1  13        7.31        7.35     18.75 o
   2  -1  13       38.57       50.86     23.32 o
   3  -1  13       16.10        2.38     22.66 o
  -5   0  13       29.25       24.78     18.55 o
  -4   0  13        4.34        6.19     18.60 o
  -3   0  13        2.95        8.83     18.70 o
  -2   0  13       51.80       57.06     20.45 o
  -1   0  13       89.69      110.65     22.94 o
   0   0  13       28.37       46.32     20.70 o
   1   0  13        1.64        1.45     19.02 o
   2   0  13       32.21       13.34     21.42 o
  -4   1  13       27.03       31.26     17.99 o
  -3   1  13        1.81       -2.21     18.13 o
  -2   1  13       19.46       16.95     20.01 o
  -1   1  13       35.62       46.71     21.08 o
   0   1  13        4.98       13.75     18.71 o
   1   1  13       18.40       33.33     21.80 o
  -3   2  13       26.59       21.57     18.18 o
  -2   2  13       26.81       16.56     19.22 o
  -1   2  13        1.87      -10.34     18.73 o
  -2  -8  14       43.76       71.18     22.92 o
  -1  -8  14      191.65      191.64     30.15 o
   0  -8  14      104.80      111.40     27.58 o
   1  -8  14        6.32       12.00     25.38 o
  -3  -7  14       33.24       23.00     22.37 o
  -2  -7  14       36.76       37.77     22.21 o
  -1  -7  14      162.96      157.74     28.53 o
   0  -7  14       29.24       25.49     23.42 o
   1  -7  14       92.70       69.71     25.83 o
   2  -7  14        0.10       -0.03     23.65 o
  -4  -6  14      188.53      158.61     25.37 o
  -3  -6  14       28.24       25.03     22.75 o
  -2  -6  14      168.18      166.39     27.83 o
  -1  -6  14        0.12        0.63     23.66 o
   0  -6  14        3.89       -4.81     22.06 o
   1  -6  14       12.34       22.13     23.49 o
   2  -6  14        0.18       -2.34     22.97 o
  -4  -5  14        2.91        1.68     21.33 o
  -3  -5  14      144.22      147.41     23.88 o
  -2  -5  14      225.11      220.56     28.92 o
  -1  -5  14       24.69       27.02     23.35 o
   0  -5  14       28.74       28.14     23.40 o
   1  -5  14        0.23        9.14     23.04 o
   2  -5  14       25.80       39.53     21.55 o
  -5  -4  14       41.57       38.95     22.83 o
  -4  -4  14        0.25       -1.31     19.03 o
  -3  -4  14       11.66       13.41     21.79 o
  -2  -4  14      113.18      133.57     23.83 o
  -1  -4  14      321.66      327.71     29.62 o
   0  -4  14       16.01       17.18     23.04 o
   1  -4  14        2.99       -1.79     22.20 o
   2  -4  14       38.77       32.90     21.83 o
  -4  -3  14       10.77        9.66     21.03 o
  -3  -3  14        7.32        2.64     19.65 o
  -2  -3  14        0.63        8.84     21.79 o
  -1  -3  14       45.35       33.40     22.86 o
   0  -3  14       34.08       35.90     20.05 o
   1  -3  14        8.23       25.57     20.65 o
   2  -3  14       13.66       19.29     21.93 o
  -4  -2  14       54.17       70.00     22.33 o
  -3  -2  14      102.25       93.87     23.04 o
  -2  -2  14        5.69       12.43     18.92 o
  -1  -2  14        0.35        1.08     19.67 o
   0  -2  14        4.61       12.08     20.56 o
   1  -2  14       64.78       65.70     20.76 o
  -3  -1  14      181.98      212.23     26.67 o
  -2  -1  14      151.86      159.92     23.03 o
  -1  -1  14        0.29       -7.32     18.08 o
   0  -1  14       18.36       21.29     20.62 o
 
